# Supplementary material for: Biogeographic Distribution Patterns of the Archaeal Communities Across the Black Soil Zone of Northeast China
Source: Front Microbiol. 2019 Jan 25;10:23. doi: 10.3389/fmicb.2019.00023 (PMC6355713; doi:10.3389/fmicb.2019.00023)
Supplement: Table S3 — Relative abundance, taxonomy information and represented sequence of OTUs observed in the black soils. The bold OTUs are the most abundant OTU in the black soils. [file Table_3.XLSX]

## Sheet: Sheet1
Table S3 Relative abundance, taxonomy information and represented sequence of OTUs observed in the black soils. The bold OTUs are the most abundant OTUs observed in this study.
		Relative abundance (%) in different sampling locations
OTU ID	Taxonomy	CT1	CT2	LS	GZL	CC	DH1	DH2	YS	FY	SC	HEB	HL1	BY	SH	SL	HL	BQ	KD	BA	WC1	WC2	NH1	NH2	NJ1	NJ2	NJ3	Sequence
Crenarchaeota
421	uncultured Staphylothermus	0	0	0.216528	0	0	0	0	0	0	0	0	0	0	0	0	0	0	0	0	0	0	0	0	0	0	0	CACCAGCCCCTCGAGTGGTGGGGACTATTATTTGGTCTAAAGCGTCCGTAGCTGGCTGTATCCGTCCcccGTTAAATCCAGCGTCCTAAACGTTGGACTGCGGGTGATACCATACAGCTAGAGGGTGGGATAGGTGAGCGGTATTTCTGGGGTAGGGGCGAAATCCTTTGATCCCAGGAGGACCACCAGTGGCGAAGGCTGCTCACTAGAACACGCCTGACGGTCAGGGACGAAAGCTGGGGCAGCGAACCGGATTAGATACCCGGGTAGTCCCAGCTGTAAACGATGCTAGCTAGGTGTTGGGTCGGCCACGCGCCGCCCCAGTGCCGCAGGGAAGCCGTTAAGCTAGCCACCTGGGGAGTACGGCCGCAAGGCTGAAACTTAA
123	uncultured Thermofilum	0.0481174	0	2.1292	0.312763	0.0120294	0	0.0240587	0.0240587	0	0	0	0	0	0	0	0	0	0	0.0481174	0	0	0	0	0.0120294	0	0	TACCAGCTCTCCGAGTGGTGTGGATGTTTATTGGGCCTAAAGCATCCGTAGCTGGCTAAGTTAGTCCCTTGTTAAATCCACCGAATTAATCGTTGGATTGCGGgggATACTGCTTGGCTAGGGGACGAgagagGCAGACGGTATTTCCGGGGTAGGGGTGAAATCCTATAATCCCGGGAAGACCACCAGTGGCGAAGGCTGTCTGCTAGAACGCGCCCGACGGTGAGGGATGAAAGCTGGgggAGCGAACCGGATTAGATACCCGGGTAGTCCCAGCTGTAAACGATGCAGGCTAGGTGTTTGGACGGCCACGTGCCGTTCTAGTGCCGCAGGGAAGCTGTTAAGCCTGCCGCCTGGGGAGTACGATCGCAAGATTGAAACTTAA
309	uncultured Thermofilum	0.0481174	0	0.396969	0	0	0	0	0	0.0120294	0	0	0	0	0.0360881	0	0	0	0	0	0	0	0	0	0	0	0	TACCAGCTCTCCGAGTGGTGTGGACGTTTATTGGGCCTAAAGCATCCGTAGCTGGCTGAGCAAGTCCCCTGTTAAACCCACCGATTTAATCGTTGGCGTGCGGgggATACTGTTCGGCTAGGGGACGAgagagGCAGGCGGTATTCCCGGGGTAGGGGTGAAATCCTATAATCCCGAGAAGACCACCAGTGGCGAAGGCTGCCTGCTAGAACGCGCCCGACGGTGAGGGATGAAAGCTGGgggAGCGAACCGGATTAGATACCCGGGTAGTCCCAGCTGTAAACGATGCAGACTAGGTGTTTGGACGGCCACGTGCCGTTCTAGTGCCGCAGGGAAGCTGTTAAGTCTGCCGCCTGGGGAGTACGATCGCAAGATTGAAACTTAA
Euryarchaeota
336	Ferroglobus placidus	0.0120294	0	0.108264	0	0	0	0	0	0	0	0	0	0	0	0	0	0	0	0	0	0	0	0	0	0	0	TACCCGCAGCACAAGTGGTGGTCATTATTATTGGGCCTAAAGCGTCCGTAGCTGGCCTGTTAGATGCCTGGGTAAATCGATGCGCTCAACGCATCGAACTCCGGGTAGACCGGCAGGCTTGGGACCGGGAGAGGCGTGAGCTACTCGAGGGGTAGGGGTAAAATCCTGTAATCCTTCGGGGAGGACCAGTGGCGAAGGCGTCACGCTAGAACGGCTCCGACAGTGAGGGACGAAGCCCTGGGGCGCAAACCGGATTAGATACCCGGGTAGTCCAGGGTGTAAACGCTGCAGACTTGGTGTCGCTGATCCTACGAGGGTTGGCGGTGCCGTAGAGAAGTTGTTTAGTCTGCCGCCTGGGGAGTACGGTCGCAAGACTGAAACTTAAA
194	Salarchaeum	0.348851	0.0481174	0.348851	0	0	0	0	0	0	0.0360881	0	0	0	0	0	0	0	0	0	0	0	0	0	0	0	0	CCCAGGATCCACAAGTGGCAACCGCTTTTATTTGGCCTAAAGCGTCCGTAGCTGGTTTTGTAAATCTTCTGTGAAATTTCGAGGCTTAACCTCGAAGCgcgcAGGAGACACTGCATCACTTGGGACCGGGAGGCGTGAGGAGTATTtttGGgggAGCGGTAAAATGTTATAATCCCAAAAGGACTACCTGTGGCGAAGGCGCCTCACGAGAACGGATCCGACAGTGAGGGACGAAAGCTAGGGGAGCAAAACGGATTAGATACCCGAGTAGTCCTAGCCGTAAACTCTGCAAGCTAGGTGTCGCGTAATCTTCGGGATTGCGCGGTGTCGTAGTGAAGATGTTAAGCTTGCCGCCTGGGAAGTATGGTCGCAAGGCTGAAACTTAA
752	Salarchaeum	0	0.0240587	0	0	0	0	0	0	0	0	0	0	0	0	0	0	0	0	0.0120294	0	0	0	0	0	0	0	CCCAGGATCCACAAGTGGCAACCGCTTTTATTTGGCCTAAAGCGTCCGTAGCTGGTTTTGTAAATCTTCTGTGAAATTGCTCAGCTTAACTGAGTAGCGTGCAGGAGACACTGCATCACTAGGGACCGGGAGGCGTAAGGGGTATTTTCGGgggAGCGGTAAAATGTTATAATCCTGAAAGGACCACCTGTGGCGAAGGCGCCTTACGAGAACGGATCCGACAGTGAGGGACGAAAGCTAGGGGAGCAAAACGGATTAGATACCCGAGTAGTCCTAGCCGTAAACTCTGCAAGCTAGGTGTCGCATAATCTTCGGGATTGTGCGGTGTCGGAGTGAAGATGTTAAGCTTGCCGCCTGGGAAGTATGGTCGCAAGGCTGAAACTTAA
481	Methanobacterium espanolae	0.0240587	0.0120294	0	0.0120294	0	0	0	0	0.0120294	0	0.0120294	0	0.0120294	0	0	0	0	0.0120294	0.0120294	0	0	0.0120294	0	0	0	0	CACCAGCGCCACGAGTGGCTATCGCGATTATTGGGCCTAAAGCGTCCGTAGTCGGGCTTGTGCATCTTCTGTGAAATCGCAGCGCTTAACGTTGCGGCATGCGGAAGACACGGCAAGCCTTGAGACCGGAAGGCGTGAAGGGTACTCTTAGGGGACCGGTAAAATGGTATAATCCTAAGAAGACCACCTGTGGCGAAGGCGCTTCACGAGTACGGATCTGACGATGAGGGACGAAAGCCAGGGGAGCAAACCGGATTAGATACCCGAGTAGTCCTGGCCGTAAACGCTGTCAGCTAGGTGTTGCAGTGTCTTGAGACACTGCAGTATCGGAGCGAAGGTATTAAGCTGACCGCCTGGGAAGTACGGTCGCAAGACTGAAACTTTA
792	Methanobacterium espanolae	0	0	0.0842055	0	0	0	0	0	0	0	0.0120294	0	0	0	0	0	0	0	0.0481174	0	0	0	0	0	0	0	CACCAGCGCCACGAGTGGCTATCACGATTATTGGGCCTAAAGCGTCCGTAGTCGGGCTTGTACATCTTCTGTGAAATCGTTGCGCTTAACGTAACGGCACGCGGAAGACACGGCAAGCCTTGAGACCGGAAGGCGTGAAGAGTACTCCAAGGGGACCGGTAAAATGGTATAATCCTTGGAAGACTACCTGTGGCGAAGGCGCTTCACGAGTACGGATCTGACGATGAGGGACGAAAGCCAGGGGAGCAAACCGGATTAGATACCCGAGTAGTCCTGGCCGTAAACGCTGTCAGCTAGGTGTTGCATCGACTTGAGTCGCTGCAGTATCGGAGCGAAGGTATTAAGCTGACCGCCTGGGAAGTACGGTCGCAAGACTGAAACTTTA
1185	Methanobacterium espanolae	0.0240587	0.0120294	0	0	0	0	0	0	0	0	0	0	0	0	0	0	0	0	0	0	0	0	0	0	0	0	CACCAGCGCCACGAGTGGCTATCGCGATTATTGGGCTTAAAGCGTCCGTAGTCGGCTTCGTGCATCTTCTGTGAAATCGCTGCGCTTAACGTAGCGGCATGCGGAAGACACGGCGAAGCTTGAGACCGGGAGGCGTGAAGGGTACTCCGGggggACCGGTAAAATGGTATAATCCCCGGAAGACCACCTGTGGCGAAGGCGCTTCACGAGAACGGATCTGACGATGAGGGACGAAAGCCAGGGGAGCAAACCGGATTAGATACCCGAGTAGTCCTGGCCGTAAACGCTGCCAGCTAGGTGTTGCATGTACTTTGTGTACCTGCAGTATCGGAGCGAAAGTATTAAGCTGGCCGCCTGGGAAGTACGGTCGCAAGACTGAAACTTTA
1134	Methanobacterium formicicum	0.0240587	0	0.0962348	0	0	0	0	0	0	0	0	0	0	0	0	0	0	0	0	0	0	0	0	0	0	0	TACGTAATCCCTAAGTGGTATCCACGAATATTGGGCCTAAAGCGTTCGTAGCCGGCTGTGTAAGTCCTTGGTGAAATTGGCCCGCTTAACGGGTCAAATGGCTAAGGATACTGCACGGCTAAGAGGCGGGTAGAGGTCAATGGAATTACGGgggTAACGGTGAAATGTTGTGATCCTCGTAGGACCACCGGTAGCGAAGGCGATTGACCAGGACCGACCTGACGGTGAGGAACGAAAGCTGGgggAGCGACCCGGATTAGATACCCGGTTAGTCCCAGCTGTAAACGATGCAGACTAGGTGTTCGGTTTTCTACGTGAAAACCGAGTGCCGTCGCGAAGGCATTAAGTCTGCCGCCTGGGAAGTACACTCGCAAGGGTGAAACTTAA
412	Methanobacterium oryzae	0.0360881	0	0	0	0	0	0	0	0	0	0	0.0120294	0	0	0	0	0	0.0721761	0	0.0481174	0.0962348	0.0240587	0	0	0.0240587	0	CACCAGCGCCACGAGTGGCAACCGCGATTATTGGGCCTAAAGCGTCCGTAGTCTGCTGAGTGCATCTTCTGTGAAATCGCTGCGCTTAACGTAGCGGCATGCGGAAGACACGACTCAGCTCGAGACCGGAAGGCGTGAAGAGTATTCCTGGgggACCGGTAAAATGGTATAATCCCAGGAGGACTACCTGTGGCGAAGGCGCTTCACGAGTACGGATCTGACGATGAGGGACGAAAGCCAGGGGAGCAAACCGGATTAGATACCCGAGTAGTCCTGGCCGTAAACGCTGTCAGCTAGGTGTTGCAGTACCTTGAGGTACTGCAGTATCGGAGCGAAGGTATTAAGCTGACCGCCTGGGAAGTACGGTCGCAAGACTGAAACTTTA
1129	Methanobacterium oryzae	0.0360881	0	0.0120294	0	0	0	0	0	0	0	0	0	0	0	0	0	0	0	0	0	0	0	0	0	0	0	CACCAGCGCCACGAGTGGCTATCGCGATTATTGGGCCTAAAGCGTCCGTAGTCGGCTCTGTACATCTTTTGTGAAATCGTTGCGCTCAACGTAACGGCACGCGAAAGACACGGCAGAGCTTGAGAGCGGGAGGCGTGAAGAGTACTCCTGGgggACCGGTAAAATGGTATAATCCCAGGAAGACTACCTGTGGCGAAGGCGCTTCACGAGAACGCATCTGACGATGAGGGACGAAAGCCAGGGGAGCAAACCGGATTAGATACCCGAGTAGTCCTGGCCGTAAACGCTGTCAGCTAGGTGTTGCATGTCCTCTGAGGACCTGCAGTATCGGAGCGAAGGTATTAAGCTGACCGCCTGGGAAGTACGGTCGCAAGACTGAAACTTTA
121	Methanobacterium	0.0360881	0	0.0721761	0	0.0120294	0.0842055	0	0	0	0	0	0	0.0721761	0	0	0.0360881	0	0.156382	0.0240587	0.108264	0.0601468	0.0240587	0.0360881	0	0.108264	0.19247	CACCAGCGCCACGAGTGGCTATCACGATTATTGGGCCTAAAGCGTCCGTAGTCGGGCTTGTGCATCTTCTGTGAAATCGTTGCGCTTAACGTAACGGCATGCGGAAGACACGGCAAGCCTTGAGACCGGAAGGCGTGAAGGGTATTCTTAGGGGACCGGTAAAATGGTATAATCCTAAGAGGACCACCTGTGGCGAAGGCGCTTCACGAGTACGGATCTGACGATGAGGGACGAAAGCCAGGGGAGCAAACCGGATTAGATACCCGAGTAGTCCTGGCCGTAAACGCTGTCAGCTAGGTGTTGCAGTACCCTGAGGTACTGCAGTATCGGAGCGAAGGTATTAAGCTGACCGCCTGGGAAGTACGGTCGCAAGACTGAAACTTTA
982	Methanobacterium	0	0	0	0	0	0	0	0	0	0	0.0240587	0	0	0	0	0	0	0.0120294	0	0.0120294	0	0.0240587	0	0	0	0	CACCAGCGCCACGAGTGGCAATCGCGATTATTGGGCCTAAAGCGTCCGTAGTCGGGCAAGTACATCTTCTGTGAAATCGCTGCGCTTAACGTAGCGGCATGCGGGAGACACGGCTTGCCTTGAGACCGGAAGGCGTGAAGGGTATTCGTAGGGGACCGGTAAAATGGTATAATCCTACGAGGACCACCTGTGGCGAAGGCGCTTCACGAGTACGGATCTGACGATGAGGGACGAAAGCCAGGGGAGCAAACCGGATTAGATACCCGAGTAGTCCTGGCCGTAAACGCTGTCAGCTAGGTGTTGCATGTCCTTGAGGACCTGCAGTATCGGAGCGAAGGTATTAAGCTGACCGCCTGGGAAGTACGGTCGCAAGACTGAAACTTTA
894	Methanobacterium	0	0	0.0240587	0	0	0	0	0	0	0	0	0	0	0	0	0	0	0	0	0	0	0	0	0	0	0	CCCCGGCGCCACGAGTGGCCATCGCGATTATTGGGCCTAAAGCGTCCGTAGTCTGTCGAATGCATCTTCTGTGAAATCGCTGCGCTTAACGTAGCGGCATGCGGAAGACACGATTCGACTTGAGACCGGGAGGCGTCGAGAGTATTCCAGGgggACCGGTAAAATGGTATAATCCCTGGAGGACTACCTGTGGCGAAGGCGCTCGACGAGAACGGATCTGACGATGAGGGACGAAAGCCAGGGGAGCAAACCGGATTAGATACCCGAGTAGTCCTGGCCGTAAACGCTGCTAGCTAGGTGTTGCGTCGTCTGGAGACGACGCAGTATCGGAGCGAAGGTATTAAGCTAGCCGCCTGGGAAGTACGGTCGCAAGACTGAAACTTTA
23	uncultured Methanobacterium	0.108264	0.228558	0.288704	0.348851	1.03452	1.98484	0.661614	0.360881	0.240587	0.0240587	0.120294	0.866113	0.0240587	0.348851	0.854084	0.312763	0.505233	0.360881	0.240587	0.360881	0.721761	0.56538	0.312763	0.577409	0.216528	0.216528	TACCTGCAGCCCGAGTGGTGGCCGTTATTATTGGGCCTAAAACGTCCGTAGCCGGCTGAGTAGATGCCTGTGTAAATCGAACGGCTTAACCGTTCGAACTGCGGGTAGACCGCTCAGCTTGGGACCGGGAGAGTCACGAAGTACTCCGGgggTAGAGGTGAAATTCTGTAATCCTCGGgggACTACCGGTGGCGAAGGCGTCGTGATAGAACGGCTCCGACGGTGAGGGACGAAGCCCTGGGGCGCAAACCGGATTAGATACCCGGGTAGTCCAGGGTGTAAACGCTGCGGTCTTGGTGTCGGGAGTCCTACGCGGGCACTCGGTGCCGGAgagaAGTTGTTAAGACCGCTGCCTGGGGAGTACGGCCGCAAGGTTGAAACTTAA
33	uncultured Methanobacterium	0.144352	0.721761	0.384939	0.445086	1.02249	1.84049	0.384939	0.336822	0.324792	0.0360881	0.0120294	0.421027	0.0360881	0.55335	0.601468	0.264646	0.19247	0.37291	0.204499	0.55335	0.950319	0.37291	0.384939	0.216528	0.168411	0.0721761	TACCTGCAGCCCGAGTGGTGGCCGTTATTATTGGGCCTAAAACGTCCGTAGCCTGTTTGGTAGATGCCTGTGTAAATCGAACGGCTCAACCGTTCGAACTGCGGGTAGACCGCCAGACTTGGGACCGGGAGAGTCACGAAGTACTCCGGgggTAGAGGTGAAATTCTGTAATCCTCGGgggACTACCGGTGGCGAAGGCGTCGTGATAGAACGGCTCCGACGGTGAGGGACGAAGCCCTGGGGCGCAAACCGGATTAGATACCCGGGTAGTCCAGGGTGTAAACGCTGCGGTCTTGGTGTCGGGAATCCTACGGgggTACTCGGTGCCGGAgagaAGTTGTTAAGACCGCTGCCTGGGGAGTACGGCCGCAAGGTTGAAACTTAA
82	uncultured Methanobacterium	0	0	1.32323	0.0481174	0	0	0	0	0.0120294	0.0120294	0	0	0	0	0	0	0	0	0.0120294	0	0	0	0	0	0	0	CACCGGCAGCTCAAGTGGTGGCCATTATTATTGGGCCTAAAGCGTTCGTAGCCGGCCTGATAAGTCTCTGGTGAAATCCCATAGCTTAACTATGGGAATTGCTGGAGATACTATCAGGCTTGAGGTCGGGAGAGGTTAGGGGTACTCCCAGGGTAGGGGTGAAATCCTATAATCCTGGGAGGACCACCTGTGGCGAAGGCGCCTAACTGGAACGAACCTGACGGTGAGTAACGAAAGCCAGGGGCGCGAACCGGATTAGATACCCGGGTAGTCCTGGCCGTAAACGATGCGAACTTGGTGTTGGAATGGCTTCGAGCTGCTCCAGTGCCGAAGGGAAGCTGTTAAGTTCGCCGCCTGGGAAGTACGGTCGCAAGACTGAAACTTAA
102	uncultured Methanobacterium	0.132323	0.168411	0.0842055	0.0721761	0	0	0	0.0240587	0.276675	0.0962348	0.132323	0	0	0	0	0.0240587	0	0.0240587	0.156382	0	0	0.0120294	0.0120294	0	0	0	TACCTGCAGCCCAAGTGGTGGCCGTTATTATTGGGCCTAAAGCGTCCGTAGCCGGTTTGGTAGATGCCTTTGTAAATCGAACGGCTCAACCGTTCGACTTGAGGGTAGACCGCCAGACTCGGGATCGGGAGAGGTGCGAGGTACTCGGggggTAGAGGTGAAATTCTGTAATCCTCCGGGGACCACCGGTGGCGAAGGCGTCGCACTTGAACGACTCCGACGGTGAGGGACGAAGCCCTGGGGCGCAAACCGGATTAGATACCCGGGTAGTCCAGGGTGTAAACGCTGTGGGCTTGGTGTCGGGAGTCCTACGGgggCACCCGGTGCCGGAgagaAGTTGTTAAGCCCACCGCCTGGGGAGTACGGCCGCAAGGTTGAAACTTAA
109	uncultured Methanobacterium	0.0842055	0.0721761	0.0842055	0.0481174	0.0721761	0	0	0.0240587	0.0240587	0	0	0.0120294	0	0	0.0481174	0.0240587	0.0481174	0.0962348	0.0360881	0	0.0962348	0.0120294	0	0.0721761	0.0721761	0.108264	CACCGGCGCCACAAGTGGTCATCGCGATTATTGGGCCTAAAGCGTTCGTAGCCGGCTCGGTAAATCTCTTGTGAAATTGTTCGGCTTAACCGGACAGCGTGCAGGAGACACTGCCAGGCTCGAGACCGGGAGGGGTCAGAGGTATTCCGTGGGGACCGGTAAAATGGGATAATCCACGGAGGACCACCGATGGCGAAGGCATCTGACCAGAACGGATCTGACGGTGAGGAACGAAAGCCAGGGGAGCGAACCGGATTAGATACCCGAGTAGTCCTGGCCGTAAACGCTGTGAGCTAGGTGTTGCGTATCTCACGAAGATGCGCAGTGTCGAAACGAAGGTGCTAAGCTCACCGCCTGGGAAGTACGGTCGCAAGACTGAAACTTTA
114	uncultured Methanobacterium	0.108264	0	0.324792	0.0842055	0	0	0	0	0.0120294	0.0120294	0	0	0	0	0	0	0	0	0.0481174	0	0	0	0	0	0	0	CACCAGCGCCACGAGTGGCTATCGCGATTATTGGGCCTAAAGCGTCCGTAGTCGGCTATGTGCATCTTCTGTGAAATCGTTGCGCTTAACGTAACGGCATGCGGAAGACACGGCATAGCTTGAGACCGGGAGGCGTCGAGGGTACTCTTAGGGGACCGGTAAAATGGTATAATCCTAAGAAGACCACCTGTGGCGAAGGCGCTCGACGAGAACGGATCTGACGATGAGGGACGAAAGCCAGGGGAGCAAACCGGATTAGATACCCGAGTAGTCCTGGCCGTAAACGCTGTCAGCTAGGTGTTGCAACATCCTGAGATGTTGCAGTATCGGAGCGAAGGTATTAAGCTGACCGCCTGGGAAGTACGGTCGCAAGACTGAAACTTTAA
153	uncultured Methanobacterium	0.300734	0	0.204499	0	0	0	0	0	0	0	0	0	0	0.0120294	0.0120294	0	0	0.0120294	0.0240587	0	0	0	0	0	0	0	CCCCAGCGCCACGAGTGGTTATCACGATTATTGGGCCTAAAGCGTTCGTAGCCGGTCTGGTGCATCTCTTGTGAAATTGTTTGGCTTAACCAAACAGCGTGCAGGAGACACGGCCAGACTCGAGACCGGGAGGCGCATGAAGTATGTCGTGGGGACTGGTAAAATGGGATAATCCACGATAGACTACCGATGGCGAAGGCATCATGCGAGAACGGATCTGACGGTGAGGAACGAAAGCCAGGGGAGCGAACCGGATTAGATACCCGAGTAGTCCTGGCCGTAAACGCTGTGAGCTAGGTGCTGCGTATCTCACGAAGATGCGCGGTGTCGAAACGAAGGTGCTAAGCTCACCGCCTGGGAAGTACGGTCGCAAGACTGAAACTTTA
306	uncultured Methanobacterium	0	0.0481174	0.0120294	0.0360881	0.0120294	0	0	0	0	0	0	0.0120294	0	0.0120294	0	0	0	0.0120294	0	0.0360881	0.0962348	0.0481174	0	0	0	0.0240587	CCCCAGCGCCACAAGTGGTTATCACGATTATTGGGCCTAAAGCGTTCGTAGCTGGTTTGGTAAATCTCTTGTGAAATTGTTCGGCTTAACCGGACAGCGTGCAGGAgagaCTGCCAAACTCGAGACCGGGAGGGGTTAGAAGTATGTCGTGGGGACTGGTAAAATGGGATAATCCACGATAGACTACCGATGGCGAAGGCATCTAACCAGAACGGATCTGACAGTGAGGAACGAAAGCCAGGGGAGCGAACCGGATTAGATACCCGAGTAGTCCTGGCCGTAAACGCTGTGAGCTAGGTGTCGCGTATCTCACGAAGATGCGCGGTGTCGAAATGAAGATGCTAAGCTCACCGCCTGGGAAGTACGGTCGCAAGACTGAAACTTTA
346	uncultured Methanobacterium	0	0.0240587	0.0120294	0	0	0	0	0	0	0	0	0	0	0.0120294	0	0	0.0240587	0.0120294	0	0	0	0.0601468	0	0	0.0120294	0	CCCCGGCGCCACAAGTGGTTATCACGATTATTGGGCCTAAAGCGTTCGTAGCCGGTCTGGTGCATCTCTTGTGAAATTGTTCGGCTTAACCGGACAGCGTGCAGGAGACACGGCCAGACTCGAGACCGGGAGGCGTAAGAAGTATGCTGTGGGGACTGGTAAAATGGGATAATCCACAGTAGACTACCGATGGCGAAGGCATCTTACGAGAACGGATCTGACGGTGAGGAACGAAAGCCAGGGGAGCGAACCGGATTAGATACCCGAGTAGTCCTGGCCGTAAACGCTGTGAGCTAGGTGCCGCGTATCTCACGAAGATGCGCGGTGTCGCAATGAAGATGCTAAGCTCACCGCCTGGGAAGTACGGTCGCAAGACTGAAACTTTA
397	uncultured Methanobacterium	0.0360881	0.0360881	0.0842055	0.0601468	0	0	0	0	0	0.0240587	0	0	0	0	0	0	0	0	0.0240587	0	0	0	0	0	0	0	TACGTAATCCCCAAGTGGTATCCACGAATATTGGGCCTAAAGCGTTCGTAGCCGGTTGAACAAGTCCTTGGTGAAAAGGGCACGCTTAACGTGTCCAATGGCTAAGGATACTGTTCGGCTAAGAGGCTAGTAGAGGTGCATGGAATTACGGgggTAACGGTGAAATGTTGTGATCCTCGTAGGACCACCGGTAGCGAAGGCGATGCACCAGGATAGACCTGACGGTGAGGAACGAAAGCTGGgggAGCGACCCGGATTAGATACCCGGTTAGTCCCAGCTGTAAACGATGCAGACTAGGTGTTCGGTTTTCTACGTGAAACCCGAGTGCCGTCGCGAAGGCATTAAGTCTGCCGCCTGGGAAGTACACTCGCAAGGGTGAAACTTAA
402	uncultured Methanobacterium	0.156382	0.589438	0.673644	0.457115	0.481174	0.830025	0.144352	0.300734	0.396969	0.204499	0.240587	0.469145	0.0120294	0.300734	0.324792	0.18044	0.204499	0.288704	0.613497	0.168411	0.866113	0.312763	0.312763	0.132323	0.0360881	0.19247	TACCTGCAGCCCGAGTGGTGGCCGTTATTATTGGGCCTAAAACGTCCGTAGCCGGTTTCGTAGATGCCTGTGTAAATCGAACGGCTTAACCGTTCGAACTGCGGGTAGACCGCGAGACTTGGGACCGGGAGAGTCACGAAGTACTCCGGgggTAGAGGTGAAATTCTGTAATCCTCGGgggACTACCGGTGGCGAAGGCGTCGTGATAGAACGGCTCCGACGGTGAGGGACGAAGCCCTGGGGCGCAAACCGGATTAGATACCCGGGTAGTCCAGGGTGTAAACGCTGTGGTCTTGGTGTCGGCAGTCCTACGTGGGCAGCCGGTGCCGGAgagaAGTTGTTAAGACCACTGCCTGGGGAGTACGGCCGCAAGGTTGAAACTTAA
443	uncultured Methanobacterium	0.0721761	0.0360881	0.0842055	0.0360881	0	0	0	0	0.0120294	0	0	0	0	0	0	0	0	0	0.0721761	0	0	0.0240587	0	0.0240587	0	0.0120294	CCCCAGCGCCACAAGTGGTTATCACGATTATTGGGCCTAAAGCGTTCGTAGCCGGTTTGGTAAATCTCTTGTGAAATTGTTCGGCTTAACCGGACAGCGTGCAGGAGACACTGCCAGGCTCGAGACCGGGAGGCGTATGAAGTATGCAGTGGGGACTGGTAAAATGGGATAATCCACTGTAGACTACCGATGGCGAAGGCATCATACGAGAACGGATCTGACGGTGAGGAACGAAAGCCAGGGGAGCGAACCGGATTAGATACCCGAGTAGTCCTGGCCGTAAACGCTGTGAGCTAGGTGTCGCGCATCTCACGAAGATGCGCGGTGTCGAAATGAAGATGCTAAGCTCACCGCCTGGGAAGTACGGTCGCAAGACTGAAACTTTA
564	uncultured Methanobacterium	0	0	0	0	0	0	0	0	0	0.0120294	0	0	0	0	0	0	0	0	0	0	0.0120294	0.0360881	0	0	0.0240587	0	CACCAGCGCCACGAGTGGCGTTCACGATTATTGGGCCTAAAGCGTCCGTAGTCGGTTCTGTGCATCTTCTGTGAAATCGTTGCGCTTAACGTAACGGCATGCGGGAGACACGGCCGAACTTGAGACCGGGAGGCGTGAAGGGTATTCTTAGGGGACCGGTAAAATGGTATAATCCTAAGAGGACCACCTGTGGCGAAGGCGCTTCACGAGAACGGATCTGACGATGAGGGACGAAAGCCAGGGGAGCAAACCGGATTAGATACCCGAGTAGTCCTGGCCGTAAACGCTGTCAGCTAGGTGTTGCAATACCTTGAGGTATTGCAGTATCGGAGCGAAGGTATTAAGCTGACCGCCTGGGAAGTACGGTCGCAAGACTGAAACTTTA
622	uncultured Methanobacterium	0.0120294	0.0120294	0.0721761	0	0.0721761	0.0120294	0	0	0	0	0	0	0	0	0	0	0	0	0	0	0.0240587	0.0120294	0	0	0	0	CACCGGCGCCACAAGTGGTCATCACGATTATTGGGCCTAAAGCGTTCGTAGCCGGTCTGGTAAATCTCTTGTGAAATTGTGCGGCTTAACCGCACAGCgcgcAGGAGACACTGCCAGGCTCGAGACCGGGAGGgggCAGAAGTATTCCGTGGGGACCGGTAAAATGGGATAATCCACGGAGGACTACCGATGGCGAAGGCATCTGTCCAGAACGGATCTGACGGTGAGGAACGAAAGCCAGGGGAGCGAACCGGATTAGATACCCGAGTAGTCCTGGCCGTAAACGCTGTGAGCTAGGTGTCGCGTATCTCACGTAGATGCGCGGTGTCGAAATGAAGATGCTAAGCTCACCGCCTGGGAAGTACGGTCGCAAGACTGAAACTTTA
635	uncultured Methanobacterium	0	0	0	0	0	0	0	0	0	0	0	0	0	0	0	0	0	0	0	0	0.0240587	0	0	0	0	0	CCCCAGCGCCACAAGTGGTCATCGCGATTATTGGGCCTAAAGCGTTCGTAGCCTGTTTAGTACATCTCTTGTGAAATTGTTCGGCTTAACCGGACAGCGTGCAGGAGACACGGCTAGACTCGAGACCGGGAGGCGTGCGAAGTATGTCGTGGGGACTGGTAAAATGGGATAATCCACGATAGACTACCGATGGCGAAGGCATCGCACGAGAACGGATCTGACGGTGAGGAACGAAAGCCAGGGGAGCGAACCGGATTAGATACCCGAGTAGTCCTGGCCGTAAACGCTGTGAGCTAGGTGCTGCGCATCTCACGAAGATGCGCGGTGTCGAAATGAAGATGCTAAGCTCACCGCCTGGGAAGTACGGTCGCAAGACTGAAACTTTA
649	uncultured Methanobacterium	0	0	0.0240587	0	0	0	0	0	0	0	0	0	0	0	0	0	0	0	0	0	0	0	0	0	0	0	CACCTGCGCCACAAGTGGCAATCGCATTTATTGGGCCTAAAGCGTTCGTAGCCGGATCAGAAAGTCTTGAGTGAAATCGTTGCGCTTAACAAAACGACGTGCTTGAGATACTCCTGATCTTGAGACCGGGAGGTGTTAGGGGTATTCCTGAGGGAGCGGTAAAATGCTATAATCTCAGGAGGACCACCTGTGGCGAAGGCGCCTAACGAGAACGGGTCTGACGGTGAGGAACGAAAGCTAGGGGAGCAAACCGGATTAGATACCCGAGTAGTCCTAGCCGTAAACGCTGTGTACTAGATGTTGCATATTCTACATGGATATGCAGTGTTGAAGCGAAGGTATTAAGTACACCGCCTGGGAAGTACGGTCGCAAGGCTGAAACTTAA
764	uncultured Methanobacterium	0.0360881	0.108264	0.216528	0.132323	0.0962348	0.0120294	0.0120294	0.0601468	0.216528	0.156382	0.156382	0.0481174	0.0120294	0.0360881	0.0360881	0.120294	0.0601468	0.204499	0.0481174	0.252616	0.0721761	0.0842055	0.18044	0.0240587	0.0481174	0.120294	TACCAGCACCCCGAGTGGTCGGGACGATTATTGGGCCTAAAACGTCCGTAGCCGGTTGGGTAGATGCCTGTGTAAATCGAACGGCTTAACCGTTCGAATTGCGGGTAGACCGCCCGACTTGGGACCGGGAGAGTCACGAAGTACTCCGGgggTAGAGGTGAAATTCTGTAATCCTCGGgggACTACCGGTGGCGAAGGCGTCGTGATAGAACGGCTCCGACGGTGAGGGACGAAGCCCTGGGGCGCAAACCGGATTAGATACCCGGGTAGTCCAGGGTGTAAACGCTGCGGTCTTGGTGTCGGCAGTCCTACGAGGGCAGCCGGTGCCGGAgagaAGTTGTTAAGACCGCTGCCTGGGGAGTACGGCCGCAAGGTTGAAACTTAA
807	uncultured Methanobacterium	0	0.0120294	0.0120294	0.0240587	0	0	0	0.0120294	0	0	0.0120294	0	0	0.0120294	0	0	0.0120294	0.0120294	0	0	0	0.0240587	0	0	0	0	TACCCGCGCCCCAAGTAGTAACCGCGATTATTGGGCTTAGAGCGTCCGTAGCCGGGTTGTTAAGTCTCTGGTGAAATACGGCAGATAACTGTCGTGCGTGCTGGAGATACTGGCAATCTTGAGACCGGGAGACGTATGGGGTACTTCCAGGGTAGGGGTAAAATCCTATAATCCTTGAAGGACCACCAGTGGCGAAGGCGCCATACGAGAACGGCTCTGACGGTGAGGGACGAAAGCTGGgggAGCGACCCGGATTAGATACCCGGTTAGTCCCAGCTGTAAACGATGCCTGCTTGGTGTTACATTACCTTCGGGGTAGTGTAGTGCCGGAGCGAAAGTGTTAAGCAGGCCGCCTGGGGAGTACGGTCGCAAGACTGAAACTTAA
1165	uncultured Methanobacterium	0.0120294	0	0	0	0	0	0	0	0	0	0	0	0	0	0	0	0	0	0	0	0	0	0	0	0	0	CACCGGCAGCTCAAGTGGTGGCCGTTtttATTGGGCCTAAAGCGTTCGTAGCCGGCTTGATAAGTCTCTGGTGAAATCTCACGGCTTAACCGTGAGAATTGCTGGAGATACTATTAGGCTTGAGGCCGGGAGAGGTTAGCGGTACTCCCGGGGTAGGGGTGAAATCCTATAATCCCGGGAGGACCACCTGTGGCGAAGGCGGCTAACTGGAACGGACCTGACGGTGAGTAACGAAAGCCAGGGGCGCGAACCGGATTAGATACCCGGGTAGTCCTGGCCGTAAACGATGTGGACTTGGTGTTGGGATGGCTCCGAGCTGCCCCAGTGCCGAAGGGAAGCTGTTAAGTCCACCGCCTGGGAAGTACGGTCGCAAGACTGAAACTTAA
1183	uncultured Methanobacterium	0	0	0.108264	0	0	0	0	0.0120294	0	0.0120294	0	0	0.0120294	0	0	0.0120294	0	0	0	0	0	0	0	0	0	0	CACCCGCGCCACTAGTGGGGACCACATTTATTGGGTCTAAAGCGTTCGTAGCCGGATTGTTAAGTCTCTTGTGAAATTGTTGCGCTTAACGTAACAGCGTGCAAGAGATACTGGCAGTCTTGAGACTGGGAAGAGGCAGAAGTATTCCAGGgggAGCGGTAAAATGTTATAATCCTTGGAAGACTACCAGTGGCGAAGGCGTCTGCCTAGAACAGGTCTGACGGTGAGGGACGAAGGCCAGGGGAGCAAAACGGATTAGATACCCGAGTAGTCCTGGCAGTAAACGCTGtgtgCTATGTGTTGCATATTCCTAGAGAATATGCAGTGCCTAAGCGAAGGTGTTAAGCACACCACCTGGGAAGTACGGCCGCAAGACTGAAACTTAA
1196	uncultured Methanobacterium	0.0240587	0	0.0481174	0	0	0	0	0	0	0	0	0	0.0120294	0	0.0120294	0	0	0	0	0	0	0	0	0	0	0	TACGTAATCCCTAAGTGGTATCCACGAATATTGGGCCTAAAGCGTTCGTAGCCGGCTGTATAAGTCCTTGGTGAAAGGGGCTTGCTTAACTTGTCCAATGGCTAAGGATACTGTACGGCTGAgagaCCAGTAGAGGTGCATGGAATTACGGgggTAACGGTGAAATGTTGTGATCCTCGTAGGACCACCGGTAGCGAAGGCGATGCACCAGGATGGTTCTGACGGTGAGGAACGAAAGCGGggggAGCGACCCGGATTAGATACCCGGTTAGTCCCCGCTGTAAACGATGCAGACTAGGTGTTCGATTTTCTACGTGAATTTCGAGTGCCGTCGCGAAGGCATTAAGTCTGCCGCCTGGGAAGTACACTCGCAAGGGTGAAACTTAA
1219	uncultured Methanobacterium	0.0360881	0.0120294	0.0120294	0	0	0	0	0	0	0	0	0	0	0	0	0	0	0	0	0	0	0	0	0	0	0	CACCAGCGCCACGAGTGGCCACCGCGATTATTGGGCCTAAAGCGTCCGTAGTCGGACATGTGCATCTTCTGTGAAATCGCTGCGCTTAACGCAGCGGCATGCGGAAGACACGGCATGTCTTGAGACCGGGAGGCGTGTAGGGTATTCCGGggggACCGGTAAAATGGTATAATCCCCGGAGGACCACCTGTGGCGAAGGCGCTACACGAGAACGGATCTGACGATGAGGGACGAAAGCCAGGGGAGCAAACCGGATTAGATACCCGAGTAGTCCTGGCCGTAAACGCTGCGAGCTAGGTGTTGCACTGCCTCAAGGCAGTGCAGTATCAACGCGAAGGCATTAAGCTCGCCGCCTGGGAAGTACGGTCGCAAGACTGAAACTTTA
1270	uncultured Methanobacterium	0	0.0360881	0	0	0	0	0	0	0.0120294	0	0	0	0	0	0	0	0	0	0	0	0	0	0	0	0	0	TACCTGCAGCCCAAGTGGTGGCCGTTATTATTGGGCCTAAAACGTCCGTAGCCGGCTTTGTAAATGCCTTTGTAAATCGAACGGCTCAACCGTTCGAACAGAGGGTAGACTGCAAGGCTCGAGATCGGGAGAGGCTAGAAGTACTCCGGgggTAGAGGTGAAATTCTGTAATCCTCGGgggACTACCGGTGGCGAAGGCGTCTAGCTAGAACGACTCTGACGGTGAGGGACGAAGCCCTGGGGCGCAAACCGGATTAGATACCCGGGTAGTCCAGGGTGTAAACGCTGTGGTCTTGGTGTCGGGAGTCCTACGGgggCACCCGGTGCCGGAgagaAGTTGTTAAGACCACTGCCTGGGGAGTACGGCCGCAAGGTTGAAACTTAA
1419	uncultured Methanobacterium	0.0240587	0.0240587	0.0120294	0	0	0	0	0	0	0	0	0	0	0	0	0	0	0	0	0	0	0	0	0	0	0	CACCCGCGCCACAAGTGGCAATCACTTTTATTGGGTCTAAAGCGTCCGTAGCCGGTTTGATAAGTCTCTTGTGAAATTGTTGGGCTTAACCTAACAACGTGCAAGGGAAACTATCTAACTTGAGACTGGGAGGAGGCAGAAGTATTCTGAGGGTAGCGGTAAAATGTTATAATCCTCGGAGGACTACCAGTGGCGGAGGCGTCTGCCTAGAACAGGTCTGACGGTGAGGGACGAAGGCCAGGGGAGCAAAACGGATTAGATACCCGAGTAGTCCTGGCAGTAAACGCTGTGAGCTATGTGTTGCATAATCTTAGTGATCATGCAGTGCCTAAGCGAAGGTGTTAAGCTCACCACCTGGGAAGTACAGTCGCAAGACCGAAACTTAA
1517	uncultured Methanobacterium	0.0481174	0.204499	0.0962348	0.144352	0.240587	0.697702	0	0.0481174	0.0842055	0	0.0601468	0.0360881	0	0.0721761	0.0120294	0.0360881	0.0240587	0.0240587	0.0721761	0.0601468	0.0601468	0.0240587	0.0240587	0	0	0	TACCTGCAGCCCGAGTGGTGGCCGTTATTATTGGGCCTAAAACGTCCGTAGCCGGTTTGGTAGATGCCTGTGTAAATCGAACGGCTTAACCGTTCGAACTGCGGGTAGACCGCCAGACTTGGGACCGGGAGAGTCACGAAGTACTCCGGgggTAGAGGTGAAATTCTGTAATCCTCAAAGAACTACCGATGACGAAGACGTCATGATAGAACGGCTCCGACGGTGAGGGACGAAGCCCTGGGGCGCAAACCGGATTAGATACCCGGGTAGTCCAGGGTGTAAACGCTGCGGTCTTGGTGTCGGCAGTCCTACGGgggCAGCCGGTGCCGGAgagaAGTTGTTAAGACCGCTGCCTGGGGAGTACGGCCGCAAGGTTGAAACTTAA
1771	uncultured Methanobacterium	0.0120294	0.0120294	0	0	0	0	0	0	0	0	0	0	0	0	0	0	0	0	0	0	0	0	0	0	0	0	TACGTAATCCCTAAGTGGTATCCGTGAATATTGGGCCTAAAGCGTTCGTAGCCGGCTATGTAAGTCCTTGGTGAAAGAGGCAGGCTTAACCTGTCTAATGGCTAAGGATACTGCATGGCTTTGAGACTGGAAGAGGTGCATGGAATTACGGgggTAACGGTGAAATGTTGTGATCCTCGTAGGACCACCGGTAGCGAAGGCGATGCACCAGTACAGTTCTGACGGTGAGGAACGAAAGCTGGgggAGCGACCCGGATTAGATACCCGGTTAGTCCCAGCTGTAAACGATGCAGACTAGGTGTTCGATTTTCCACGAGAATCTCGAGTGCCGTCGCGAAGGCATTAAGTCTGCCGCCTGGGAAGTACACTCGCAAGGGTGAAACTTAA
1875	uncultured Methanobacterium	0	0.0120294	0.120294	0.108264	0	0	0	0.0120294	0	0	0	0.0240587	0.0240587	0.0721761	0.0120294	0.0842055	0.0240587	0.108264	0.120294	0.0601468	0.0721761	0.144352	0.0120294	0.0240587	0.0120294	0	TACCAGCACCCCGAGTGGTCGGGACGATTATTGGGCCTAAAGCGTTCGTAGCTGGTTTGGTAAATCTCTTGTGAAATTGTTCGGCTTAACCGGACAGCGTGCAGGAgagaCTGCCAAGCTCGAGACCGGGAGGGGTTAGAAGTATTCCATGGGGACTGGTAAAATGGGATAATCCATGGAAGACTACCGATGGCGAAGGCATCTAACCAGAACGGATCTGACAGTGAGGAACGAAAGCCAGGGGAGCGAACCGGATTAGATACCCGAGTAGTCCTGGCCGTAAACGCTGTGAGCTAGGTGTCGCGTATCTCACGAAGATGCGCGGTGTCGAAATGAAGATGCTAAGCTCACCGCCTGGGAAGTACGGTCGCAAGACTGAAACTTTA
568	Methanobrevibacter woesei	0.0481174	0.0240587	0.0120294	0	0	0	0	0	0	0	0	0	0	0	0	0	0	0	0.0601468	0	0	0	0	0	0	0	TAACCGCGCCTCAAGTGGTAGTCACGATTATTGGGCCTAAAGCGTCCGTAGCCGGTTTGTTAAGTCTTCGGTGAAATCCATAAGTAAACTTATGGAAGTGCTGGAGATACTAGCAGGCTCGGGACCGGGAGAGGTAGAAGGTATTCCACGGGTAAGAGTAAAATCTTTTAATCCGTGGAGGACCACCTGTGGCGAAGGCGTTCTACTGGAACGGGTCCGACGGTGAGGGACGAAAGCGTGGGGAGCGACTGGGATTAGATACCCCATTAGTCCACGCTGTAAACGATGCCCTTTTGGTGTCGCACGATCTTCGAGATCCTGCGGTGCCGTAGCGAAGGTGTTAAAAGGGCCGCCTGGGGAGTACGATCGCAAGATTGAAACTTAA
49	uncultured Methanobacterium	0.0601468	0.108264	0.132323	0.0481174	0.120294	0	0	0.0360881	0.0120294	0.0120294	0.0240587	0.0481174	0	0.156382	0.0962348	0.120294	0.0240587	0.0601468	0.0360881	0.0240587	1.84049	0.252616	0.0601468	0.396969	0.252616	0.0962348	CCCCAGCGCCACAAGTGGTTATCACGATTATTGGGCCTAAAGCGTTCGTAGCTGGTTTGGTAAATCTCTTGTGAAATTGTTCGGCTTAACCGGACAGCGTGCAGGAgagaCTGCCAAACTCGAGACCGGGAGGCGTATGAAGTATTCCATGGGGACTGGTAAAATGGGATAATCCATGGAAGACTACCGATGGCGAAGGCATCATACGAGAACGGATCTGACAGTGAGGAACGAAAGCCAGGGGAGCGAACCGGATTAGATACCCGAGTAGTCCTGGCCGTAAACGCTGTGAGCTAGGTGTCGCGTATCTCACGAAGATGCGCGGTGTCGAAATGAAGATGCTAAGCTCACCGCCTGGGAAGTACGGTCGCAAGACTGAAACTTTA
112	uncultured Methanobacterium	0	0	0	0	0	0	0	0	0	0	0	0	0	0	0.0962348	0	0	0	0	0.0120294	0.108264	0.108264	0	0.144352	0.0120294	0	CCCCAGCGCCACAAGTGGTCATCGCGATTATTGGGCCTAAAGCGTTCGTAGCCGGAATGGCAAATCTCTTGTGAAATTGTTCGGCTTAACCGGACAGCGTGCAGGAGACACTATCATTCTCGAGACCGGGAGGCGTAAGAAGTATTCCATGGGGACTGGTAAAATGGGATAATCCATGGAAGACTACCGATGGCGAAGGCATCTTACGAGAACGGATCTGACGGTGAGGAACGAAAGCCAGGGGAGCGAACCGGATTAGATACCCGAGTAGTCCTGGCCGTAAACGCTGTGAGCTAGGTGCTGCGTATCTCATGAAGATGCGCGGTGTCGAAATGAAGATGCTAAGCTCACCGCCTGGGAAGTACGGTCGCAAGACTGAAACTTTA
152	uncultured Methanobacterium	0	0.0240587	0.132323	0	0	0	0	0.0360881	0	0	0	0.0240587	0	0.0120294	0.0120294	0.0601468	0	0.0120294	0	0.0360881	0.19247	0.0120294	0	0.156382	0	0.0240587	CACCAGCGCCACAAGTGGTCATCACGATTATTGGGCCTAAAGCGTTCGTAGCCGGTTTGGTACATCCCTTGTGAAATTGTGCGGCTTAACCGTACAGCGTGCAGGGGAGACGGCCAGACTCGAGACCGGGAGGGGTCAGAAGTATTCCGTGGGGACCGGTAAAATGGGATAATCCACGGAGGACTACCGATGGCGAAGGCATCTGACCAGAACGGATCTGACGGTGAGGAACGAAAGCCAGGGGAGCGAACCGGATTAGATACCCGAGTAGTCCTGGCCGTAAACGCTGTGAGCTAGGTGTCGCGTATCTCATGTAGATGCGCGGTGTCGAAATGAAGATGCTAAGCTCACCGCCTGGGAAGTACGGTCGCAAGACTGAAACTTTA
317	uncultured Methanobacterium	0.0120294	0	0	0	0	0	0	0	0.0120294	0	0	0	0	0	0.0120294	0.0240587	0.0120294	0.0360881	0.0120294	0.0601468	0	0.0360881	0	0.0120294	0.0360881	0.0360881	CACCAGCGCCACGAGTGGTCATCACGATTATTGGGCCTAAAGCGTTCGTAGCCGGCTTGGTAAATCCTTTGTGAAATTGTTCGGCTTAACCGAACAGCGTGCAGAGGACACTGCCAAGCTCGAGACCGGGAGGGGTCAGAAGTATTCCATGGGGACCGGTAAAATGGGATAATCCATGGAGGACTACCGATGGCGAAGGCATCTGACCAGAACGGATCTGACGGTGAGGAACGAAAGCCAGGGGAGCGAACCGGATTAGATACCCGAGTAGTCCTGGCCGTAAACGCTGTGAGCTAGGTGTCGCGTATCTCATGTAGATGCGCGGTGTCGAAACGAAGGTGATAAGCTCACCGCCTGGGAAGTACGGTCGCAAGACTGAAACTTTA
368	uncultured Methanobacterium	0	0	0.0721761	0	0	0	0	0	0	0	0	0	0	0	0	0	0	0	0	0	0	0	0	0	0	0	TACTCGGAGCCCGAGTGATTGCCGCTGTTATTGGGTCTAAAGCGTCCGTAGCCGGCTTTGTAAGTTCCTGGTGAAATCTGGCAGCAAACTGTCAGGCGTGCTGGgggTACTACAGAGCTCGAGACCGGGAGAGGGCATAGATACCCGTGGGGTAGGGGTTAAATCCTATAATCCTACGGGGATCACCTGTGGCGAAGGCGTATGCCTGGAACGGGTCTGACGGTGAGGGACGAAAGCTAGGGGAGCGATCGGGATTAGATACCCCGGTAGTCCTAGCCGTAAACGATGCCCACTTGGTGTTGCAGTCCTCTTGGgggATTGCAGTGCCGTAGCGTAGGTGTTAAGTGGGCCACCTGGGGAGTATACTCGCAAGGGTGAAACTTAA
799	uncultured Methanobacterium	0	0	0.0360881	0	0	0	0	0	0	0	0	0	0	0	0	0	0	0	0	0	0	0	0	0	0	0	TACTCGGAGCCCAAGTGATTGCCACTATTATTGGGTCTAAAGCGTCCGTAGCCGGCTTCGTAAGTCCCTGGTGAAATCTGGCAGCAAACTGTCAGGCGTGCTGGGGTTACTGCGAGGCTAGAGACCGGGAGAGGACACAGATACTCTTAGGGTAGGGGTTAAATCCTATAATCCTAAGGGGATCACCTGTGGCGAAGGCGTgtgtCTGGAACGGGTCTGACGGTGAGGGACGAAAGCTAGGGGAGCGATCGGGATTAGATACCCCGGTAGTCCTAGCCGTAAACGATGCCCGCTTGGTGTTGCAGTCCTCTTGGgggATTGCAGTGCCGTAGCGTAGGTGTTAAGCGGGCCACCTGGGGAGTACACTCGCAAGGGTGAAACTTAA
870	uncultured Methanobacterium	0	0	0.0120294	0.0240587	0	0	0	0	0	0	0	0	0	0	0	0	0	0.0120294	0	0	0	0	0.0601468	0	0	0.132323	CACCAGCGCCACGAGTGGCTATCACGATTATTGGGCCTAAAGCGTCCGTAGTCTGCTTTGTGCATCCTCTGTGAAATTGCAGCGCTTAACGTTGCAGCATGCGGAGGACACGGCAAAGCTTGAGACCGGGAGGCGTCGTAGGTATTCTTAGGGGACCGGTAAAATGGTATAATCCTAAGAGGACCACCTGTGGTGAAGACGTACGACGAGAACGGATCTGACGATGAGGGACGAAAGCCAGGGGAGCAAACCGGATTAGATACCCGAGTAGTCCTGGCCGTAAACGCTGTCAGCTAGGTGTTGCAGCATCTTGAGATGTTGCAGTATCGGAGCGAAGGTATTAAGCTGACCGCCTGGGAAGTACGGTCGCAAGACTGAAACTTTA
1098	uncultured Methanobacterium	0.0120294	0	0.0240587	0	0	0	0	0	0	0	0	0	0	0	0	0	0	0	0	0	0	0	0	0	0	0	TCCCGGAGCCACAAGTGGGAACCACGTTTATTGGGTCTAAAGCGTTCGTAGCCGTCTCCATAAGTTCCTTGTGAAATTGTTGGGCTTAACTCAGCAACGCGCAAGGAATACTACGGAGATAGAGACTGGGAGGAGGTAGGGGTATTCCTAGGGTAGCGGTAAAATGCGATCATCCTTGGAGGACCACCAATAGCGAAGGCATCTACCTAGAACAGGTCTGACGGTCAGGAACGAAAGCTAGGGGAGCAAACCGGATTAGATACCCGGGTAGTCCTAGCCGTAAACACTGCATGTTAGGTGTTGCATATTCTTTATGAATGTGCAGTGCCGGAGCGAAGGCGTTAAACATGCCACCTGGGAAGTACGGCCGCAAGACTGAAACTTTA
1136	uncultured Methanobacterium	0	0	0.0842055	0	0	0	0	0	0	0	0	0	0	0	0	0	0	0	0	0	0	0	0	0	0	0	TACTCGGAGCCCGAGTGATTGCCGCTATTATTGGGTCTAAAGCGTCCGTAGCCGGTTCTATAAGTCCCTGGTGAAATCTGGCAGCAAACTGTCAGGCGTGCTGGGGTTACTGTAAGACTTGAGACCGGGAGAGGGTATAGATACTCGTAGGGTAGGGGTTAAATCCTATAATCCTACGGGGATCACCTGTGGCGAAGGCGTATACCTGGAACGGGTCTGACGGTGAGGGACGAAAGCTAGGGGAGCGATCGGGATTAGATACCCCGGTAGTCCTAGCCGTAAACGATGCCCACTTGGTGTTGCAGTCCTCTTGGgggATTGCAGTGCCGAAGCGTAGGTGTTAAGTGGGCCACCTGGGGAGTATACTCGCAAGGGTGAAACTTAA
1223	uncultured Methanobacterium	0	0.0120294	0.0721761	0	0.0120294	0	0	0	0	0	0.0120294	0	0	0.0120294	0	0	0	0	0.0120294	0	0	0	0	0	0	0	TAACCGCGCCACAAATGGTGTTCACGTATGTTGGGTCTAAAGCATCCGTAGCCGGTTTGTTAAGTCTTCTGTGAAATCTCATTGAAAACAATGAGGCGTGCAGGGGAAACTAGCAAGCTTGGGACCAGGAGGGGTAGAAGGTACTTCTAGGGTAGAGGTGGAATTCTGTAATCCTAGAGGGACCACCTGTGGCGAAGGCGTTCTACTGGAATGGGTCCGACGGTGAGGGATGAAAGCTAGGGGAGCAAAGGGGATTAGATACCcccGTAGTCCTAGCTGTAAACGATGCCCGCTAGGTATTAGGGTTCTTACGCGGAACTCTAGTGCCGTAGGGAAGCCATTAAGCGGGCCACCTGGGAAGTACGGTCGCAAGGCTGAAACTTAA
1684	uncultured Methanobacterium	0.0360881	0	0	0	0	0.0360881	0	0	0	0	0	0	0	0	0	0	0	0	0	0	0	0.0120294	0	0	0	0	CACCGGCGCCACGAGTGGTCATCACGATTATTGGGCCTAAAGCGTTCGTAGCCGGTTTGGTAAATCTCTTGTGAAATTGTTCGGCTTAACCGGACAGCGTGCAGGGGACACTGCCAAGCTCGAGACCGGGAGGGGACAGAAGTATTCCGTGGGGACCGGTAAAATGGGATAATCCACGGAGGACTACCGATGGCGAAGGCATCTGTCCAGAACGGGTCTGACGGTGAGGAACGAAAGCCAGGGGAGCGAACCGGATTAGATACCCGAGTAGTCCTGGCCGTAAACGCTGTGAGCTAGGTGTCGCGCATCTCCTGAAGATGCGCGGTGTCGAAACGAAGGTGATAAGCTCACCGCCTGGGAAGTACGGTCGCAAGACTGAAACTTTA
1703	uncultured Methanobacterium	0	0.0360881	0	0	0	0	0	0	0	0	0	0	0	0	0	0	0	0	0	0	0	0	0	0	0	0	CACCAGCGCCACAAGTGGTCATCGCGATTATTGGGCCTAAAGCGTTCGTAGCCGGCTTGGTAAATCTCTTGTGAAATTGTTCGGCTTAACCGGACAGCGTGCAGGGGACACTACTAAGCTCGAGACCGGGAGGGGTCAGAGGTATTCTATAGGGACCGGTAAAATGGGATAATCTATAGAGGACCACCGATGGCGAAGGCATCTGACCAGAACGGATCTGACGGTGAGGAACGAAAGCCAGGGGAGCGAACCGGATTAGATACCCGAGTAGTCCTGGCCGTAAACGCTGTGAGCTAGGTGTCACGTATCTCACGAAGATACGTGGTGTCGCAACGAAGGTGATAAGCTCACCGCCTGGGAAGTACGGTCGCAAGACTGAAACTTTA
1470	Methanosphaera cuniculi	0.0481174	0	0	0	0	0	0	0	0	0	0	0	0	0	0	0	0	0	0	0	0	0	0	0	0	0	TACCGGCAGCTCAAGTGGTAGCTGTTtttATTGGGCCTAAAGCGTTCGTAGCCGGTTTAATAAGTCTTTGGTGAAAGCTTGTAGCTTAACTATAAGAATTGCTGGAGATACTATTAGACTTGAAGTCGGGAGAGGTTAGAGGTACTACCGGGGTAGGGGTGAAATCCTATAATCCTGGGAGGACCACCTGTGGCGAAGGCGTCTAACTAGAACGATCTTGACGGTGAGTAACGAAAGCCAGGGGCGCGAACCGGATTAGATACCCGGGTAGTCCTGGCCGTAAACGATGTGGACTTGGTGTTGGAATGGCTTCGAGTTGTTCCAGTGCCGAAGGGAAGCTGTTAAGTCCACCGCCTGGGAAGTACGGTCGCAAGACTGAAACTTAA
574	uncultured Methanosphaera	0	0	0.0601468	0	0	0	0	0	0	0	0	0	0	0	0.0120294	0	0	0	0	0	0	0	0	0	0	0	TACGTAATCCCTAAGTGGTATCCACGAATATTGGGCCTAAAGCGTTCGTAGCCGGTCGTGTAAGTCCTTGGTGAAATGGGTTCGCTCAACGAATCCAATGGCTAAGGATACTGCACGGCTAAGAAGTCGGGAGAGGTGCATGGAATTACGGgggTAACGGTGAAATGTTGTGATCCTCGTAGGACCACCGGTAGCGAAGGCGATGCACCAGAACGAACTTGACGGTGAGGAACGAAAGCGGggggAGCGACCCGGATTAGATACCCGGTTAGTCCCCGCTGTAAACGATGCGGACTAGGTGTTCGGTTTTCTACGTGAAAACCGAGTGCCGTCGCGAAGGCATTAAGTCTGCCGCCTGGGAAGTACACTCGCAAGGGTGAAACTTAA
692	uncultured Methanosphaera	0	0	0.0481174	0.0240587	0	0	0	0	0	0	0	0	0	0	0	0	0	0	0	0	0	0	0	0	0	0	CACCAGCGCCACGAGTGGCTATCACGATTATTGGGCCTAAAGCGTCCGTAGTCAGTTCTGTACATCTTCTGTGAAATCGTTGCGCTTAACGTAACGGCATGCGGAAGACACGGCAGAGCTTGAGAGCGGGAGGCGTGAAGGGTACTCCGGggggACCGGTAAAATGGTATAATCCCCGGAAGACCACCTGTGGCGAAGGCGCTTCACGAGAACGCATCTGACGATGAGGGACGAAAGCCAGGGGAGCAAACCGGATTAGATACCCGAGTAGTCCTGGCCGTAAACGCTGTCAGCTAGGTGTTGCATGTTCCTTGTGAACTTGCAGTATCGGAGCGAAGGTATTAAGCTGACCGCCTGGGAAGTACGGTCGCAAGACTGAAACTTTA
488	uncultured Methanothermobacter	0	0	0	0	0	0	0.156382	0	0	0	0	0	0	0	0	0	0	0	0.0360881	0	0	0	0	0	0	0	TAACCGCGCCTCGAGTGGTAGTCACGTTTATTGGGCCTAAAGCGTCCGTAGCCGGTTTGATAAGTTTCTGGTGAAATACACTAGTAGACTAGTGAAATTGCTGGAAATACTATCAGGCTTGAGACCGGGAGAGGTTGGGAGTATTCCACGGGTAAGAGTAAAATCTTTTAATCCGTGGAGGACTACCTGTGGCGAAGGCGCCCAACTGGAACGGGTCTGACGGTGAGGGACGAAAGCGTGGGGAGCGACCGGGATTAGATACCCCGTTAGTCCACGCTGTAAACGATGCCCTCTTGGTGTCGCACAATCTTCGAGATTCTGCGGTGCCGAAGCGAAGGTGTTAAGAGGGCCGCCTGGGGAGTACGACCGCAAGGTTGAAACTTAA
1166	uncultured Methanothermobacter	0.0120294	0	0	0	0	0	0	0	0	0	0	0	0.0240587	0	0	0	0	0	0	0	0	0	0	0	0	0	TCCCAGCGGTCCGAGTCGCAGCCACATTTATTGGGTCTAAAACATCCGTAGCTCGCCTTGTAAGTCTCGTGTGAAATCTGGCCTCTTAAGGGTCGGGCgcgcACAAGATACTGCTTGGCTAGAGACCGGGAGACGTAAAGAGTACGCTTAGGGTAGCGGTAAAATGCGTTGATCCTTTGTGGACTAACAATAGCGAAGGCACTTTACGAGAACGGATCTGACAGTGAGGGATGAAGGCTAGGGGCGCAAAATGGATTAGATACCCATGTAGTCCTAGCAGTAAACACTGCACACTGAACATTAGGGCCTCTTCGAGAGGTTTTAGTGCTGTAGGGAAGCCGGAGAGTGTGCTACCTGGGAAGTATAGTCGCAAGACCGAAACTTAA
1168	uncultured Methanothermobacter	0	0	0	0	0	0	0	0	0	0	0	0	0	0.0120294	0	0.0120294	0	0	0	0	0	0	0	0	0	0	TCCCAGCGGTCCAAGTCGCAGCCACGTTTATTGGGTCTAAAACATCCGTAGCTTGTTTCGTAAGTCTCTTGTGAAATCTGGCCTCTTAAGGGTCGGGCGTGCATGAGATACTGCGGGGCTTGAGACCGGGAGACGTACTGAGTACGAATAGGGTAGCGGTAAAATGCGTTGATCCTATTCGGACTAACAACAGCGAAGGCACGGTACGAGAACGGATCTGACAGTGAGGGATGAAGGCTAGGGGCGCAAAGTGGATTAGATACCCATGTAGTCCTAGCAGTAAACACTGCACACTAAACATTGGGGCCTCCTCGAGAGGTTTCAGTGCTGTAGCGAAGGCGAAGAGTGTGCTACCTGGGAAGTATAGTCGCAAGACCGAAACTTAA
954	Methanocaldococcus jannaschii	0.0240587	0	0.0360881	0	0	0	0	0	0	0	0	0	0	0	0	0	0	0	0	0	0	0	0	0	0	0	CACCAGCGCCCCGAGTGGgggTCTCGCTTATTGGGTCTAAAGCGTCCGTAGCTGGTCTGTTAAATCTCTTGTGAAATTGTCCGGCTCAACCGGGCAGCGTGCAGGGGAGACTGGCAGACTAGGGACCGGGAAGGGTTGGgggTATGTCGGggggAGCGGTAAAATGCTATAATCCCCGATAGACCACCTGTGGCGAAGGCGCCCAACTAGAACGGGTCCGACAGTGAGGGACGAAAGCCAGGGGAGCAAACCGGATTAGATACCCGAGTAGTCCTGGCCGTAAACGCTGCGAGCTAGGTGTCGCACATTCTCCGTGAACGTGCGGTGTCGAAGCGAAGGTGTTAAGCTCGCCACCTGGGAAGTACGGTCGCAAGACTGAAACTTAA
440	Methanocaldococcus	0	0	0.0120294	0	0	0	0	0	0	0	0	0	0	0	0.0962348	0	0	0	0	0	0	0	0	0	0	0	TACGTGCAGCACGAGTGGTGTCCACGAATATTGAGCCTAAAACGCATGTAGCCGGTCTAGTAAATCTTCCGTCAAATCTCAGAGCTTAACTTTGAGGCGTGCGGGAGACACTTCTATGACTTGGGAATGGgggAGTTCGAGAGTACATTAAGGGGAGGGGTAAAATCCTGTAATCCTTGATGGACTAACAGTGGCGAAGGCGCTCGAATAAAACATGTCCGACGGTGAGATGCGAAGGCTAGGGGAGCAAATGGGATTAGATACCCCAGTAGTCCTAGCAGTAAATTATGCGTTCTTGGCGTTGCACATTCTTCGTGATAGTGCAGTGCCTAAAGGAAGCCATTAAGAACGCTGCTTGGGGAGTACGATCGCAAGGTTGAAACTTAA
575	Methanocaldococcus	0	0.0601468	0	0	0	0	0	0	0	0	0	0	0	0	0	0	0	0	0	0	0	0.0120294	0	0	0	0	TACGTGCAGCACGAGTGGTGTCCACGAATATTGAGCCTAAAACGCATGTAGCCGGTTTAGCAAATCTTCCGTCAAATCTCAGAGCTTAACTTTGAGGCGTGCGGgggACACTACTAGACTTGGGAATGGgggAGTCAGagagTACGTTAGGgggAGGGGTAAAATCCTGTAATCCTTAACGGACTAACGGTGGCGAAGGCGCTCTGACAAAACATGTCCGACGGTGAGATGCGAAGGCTAGGGGAGCAAATGGGATTAGATACCCCAGTAGTCCTAGCAGTAAATTATGCGCTCTTGGCGTTGCACTTTCCTCGTGAAAGTGTAGTGCCGAAGGGAAGCCGTTAAGAGCGCTGCTTGGGGAGTACGACCGCAAGGTTGAAACTTAA
1817	uncultured Methanocaldococcus	0.0240587	0	0	0	0	0	0	0	0	0	0	0	0	0	0	0	0	0	0	0	0	0	0	0	0	0	TACGTGCAGCACGAGTGGTGTCCACGAATATTGAGCCTAAAACGCATGTAGCCGGCTTGGTAAATTTTCCGTCAAATCTCAGAGCTTAACTTTGAGGCGTGCGGGGAACACTGCCAGGCTAGGGAATGGgggAATCAGagagTACGTTAGGgggAGGGGTAAAATCCTGTAATCCTTAACGGACTAACGGTGGCGAAGGCGCTCTGATAAAACATGTCCGACGGTGAGATGCGAAGGCTAGGGGAGCAAATGGGATTAGATACCCCAGTAGTCCTAGCAGTAAATTATGCGCTCTTGGCGTTGCACTTTCCTTGTGAAAGTGTAGTGCCGAAGGGAAGCCGTTAAGAGCGCTGCTTGGGGAGTACGACCGCAAGGTTGAAACTTAA
775	Methanotorris formicicus	0	0.0481174	0.0120294	0	0	0	0	0	0	0	0	0	0	0	0	0.0120294	0	0	0.0120294	0	0	0	0	0	0	0	CACCAGCGCCACAAGTGGTCATCGCGATTATTGGGCCTAAAGCGTTCGTAGCCGGCTTGGTAAATCCCTTGTGAAATCGTTCGGCCTAACCGAACGGCgcgcAGGGGACACTGCCGAGCTCGAGACCGGGAGGGGTCAGAGGTATTCCATGGGGACCGGTAAAATGGGATAATCCATGGAGGACCACCGATGGCGAAGGCATCTGACCAGAACGGTTCTGACGGTGAGGAACGAAAGCCAGGGGAGCGAACCGGATTAGATACCCGAGTAGTCCTGGCCGTAAACGCTGTGAGCTAGGTGTCACGTATCCCATGAGGATGCGTGGTGTCGAAACGAAGGTGATAAGCTCACCGCCTGGGAAGTACGGTCGCAAGACTGAAACTTTA
902	Methanotorris formicicus	0.0240587	0	0.0240587	0	0	0	0	0	0	0	0	0	0	0	0	0	0	0	0.0120294	0	0	0	0	0	0	0	CACCGGCGCCACGAGTGGTCATCACGATTATTGGGCCTAAAGCGTCCGTAGCTGGTGCGGTGCATCCCTTGTGAAATCGTTCGGCTTAACCGAACGGCgcgcAGGGGACACGGCCGCGCTCGAGACCGGGAGGgggCAGAAGTATTCCATAGGGACCGGTAAAATGGGATAATCTATGGAGGACTACCGATGGCGAAGGCATCTGCCCAGAACGGATCTGACAGTGAGGGACGAAAGCCAGGGGAGCGAACCGGATTAGATACCCGAGTAGTCCTGGCCGTAAACGCTGCGAGCAAGGTGTCGcgcgTCCCACGTGGACGcgcgGTGTCGAAACGAAGGTGCTAAGCTCGCCGCCTGGGAAGTACGGTCGCAAGACTGAAACTTTA
330	Methanococcus	0.0240587	0.0721761	0.0962348	0.0120294	0	0	0	0	0	0.0120294	0	0	0	0	0	0.0120294	0	0	0.0481174	0	0	0	0	0	0	0	CCCAGGACCCACAAGTGGCAACCGCTTTTATTGGGCCTAAAGCGTCCGTAGCCGGATTTGTAAATCTTCTGTGAAATCCTTCGGCTTAACCGAAGGGCgcgcAGGAGACACTGCATCTCTAGGGACCGGGAGGCGTGAGGGGTATTTCGGggggAGCGGTAAAATGTTATAATCCTCGAAGGACCACCTGTGGCGAAGGCGCCTCACGAGAACGGATCCGACGGTGAGTGACGAAAGCTAGGGGAGCAAAACGGATTAGATACCCGAGTAGTCCTAGCCGTAAACTCTGCAAGTTAGGTGTCGCGCATTCTTCGGGAATGCGCGGTGTCGGAATGAAGATGTTAAACTTGCCGCCTGGGAAGTATGGTCGCAAGGCTGAAACTTAA
135	Methanothermococcus	0	0	0	0	0	0	0	0	0	0	0.0120294	0	0.0120294	0.0240587	0.0360881	0.0601468	0.0360881	0.0481174	0.0240587	0.0842055	0.0481174	0.168411	0.0120294	0	0.108264	0.0240587	CACCAGCGCCACGAGTGGCGATCGCGATTATTGGGCCTAAAGCGTCCGTAGTCGGACAAGTACATCCTCTGTGAAATCGCAGCGCTCAACGTTGCGGCATGCGGAGGACACGACTTGTCTTGAGACCGGGAGGCGTGTGAGGTATTCCGGggggACCGGTAAAATGGTATAATCCCCGGAGGACCACCTGTGGCGAAGGCGTCACACGAGAACGGATCTGACGATGAGGGACGAAAGCCAGGGGAGCAAACCGGATTAGATACCCGAGTAGTCCTGGCCGTAAACGCTGTCAACTAGGTGTTGCAGTGCCCCGAGGCACTGCAGTATCGGAGCGAAGGTATTAAGTTGACCGCCTGGGAAGTACGGTCGCAAGACTGAAACTTTA
265	uncultured Methanothermococcus	0	0.0360881	0.0120294	0	0	0.0120294	0	0.0120294	0	0	0	0	0	0.0120294	0	0.0120294	0	0.0360881	0	0.0120294	0	0.0240587	0	0	0	0	CACCGGCGCCACAAGTGGGAATCTCTATTATTGGGCCTAAAGCGTTCGTAGCCGGCCTTGCAAATCTTTTGTGAAATCGTTGCGCTCAACGCAACGGCGTGCAGGAGACACTACAAGGCTTGAGACCGGGAGAGGTGCGGAGTATTCGATGGGGAGCGGTAAAATGTTATAATCCATCGAGGACTACCTGTGGCGAAGGCGCCGCACTAGAACGGATCTGACGGTGAGGGACGAAAGCTAGGGGAGCGAAAAGGATTAGATACCCTCGTAGTCCTAGCCGTAAACGCTGTCAGTTAAGTGTTACGCAATCTTCATGATTGCGTAGTGTCGTAGTGAAGACGTTAAACTGACCGCCTGGGAAGTACGGTCGCAAGGCTGAAACTTAA
624	uncultured Methanothermococcus	0.0240587	0.0360881	0	0	0	0	0	0	0.0120294	0	0	0	0.0120294	0	0	0	0	0	0	0	0	0	0	0	0	0	CACCGGCGCCACGAGTGGGAATCTCTATTATTGGGCCTAAAGCGTTCGTAGCCGGCTTTGTAAATCTTTTGTGAAATCGTCACGCTCAACGTGACGGCGGGCAGGAGACACTGCAGAGCTTGGGACCGGGAGAGGTGCGGAGTATTCGATGGGGAGCGGTAAAATGCTATAATCCATCGAGGACTACCTGTGGCGAAGGCGCCGCACTAGAACGGATCCGACGGTGAGGGACGAAAGCTAGGGGAGCGAAATGGATTAGATACCCACGTAGTCCTAGCCGTAAACGCTGTCAGTTAAGTGTTACGCCATCTCCAAGATGGCGTAGTGTCGTAGTGAAGACGTTAAACTGACCGCCTGGGAAGTACGGTCGCAAGGCTGAAACTTAA
1033	uncultured Methanothermococcus	0	0.0120294	0.0120294	0.0481174	0	0	0	0.0120294	0	0	0	0	0.0120294	0	0	0	0	0.0120294	0	0.0240587	0	0	0	0.0120294	0.0120294	0	CACCGGCGCCACAAGTGGGAATCTCTATTATTGGGCCTAAAGCGTTCGTAGCCGGCCTTGCAAATCTTTTGTGAAATCGTTGCGCTCAACGTAACGACGTGCAGAAGACACTACAAGGCTTGAGACCGGGAGAGGTGCGGAGTATTCGATGGGGAGCGGTAAAATGCTATAATCCATCGAGGACTACCTGTGGCGAAGGCGCCGCACTAGAACGGATCTGACGGTGAGGGACGAAAGCTAGGGGAGCGAAAAGGATTAGATACCCTCGTAGTCCTAGCCGTAAACGCTGCCAGTTAAGTGTTGCGCAATCTTTAGGATTGCGCAGTGTCGTAGCGAAGGCGTTAAACTGGCCGCCTGGGAAGTACGGTCGCAAGGCTGAAACTTAA
1356	uncultured Methanothermococcus	0.0120294	0.0120294	0	0	0	0	0	0	0	0	0	0	0	0	0	0	0	0	0	0	0	0	0	0	0.0120294	0	CACCAGCGCCACGAGTGGCTATCACAATTATTGGGCCTAAAGCGTCCGTAGTCGGACAAGTGCATCTTCTGTGAAATCGCAGCGCTCAACGTTGCGGCATGCGGGAGACACGACTTGTCTTGAGACCGGGAGGCGTGAAGGGTATTCCGGggggACCGGTAAAATGGTATAATCCCCGGAGGACCACCTGTGGCGAAGGCGCTTCACGAGAACGGATCTGACGATGAGGGACGAAAGCCAGGGGAGCAAACCGGATTAGATACCCGAGTAGTCCTGGCCGTAAACGCTGTCAACTAGGTGTTGCAACACCCTGAGGTGTTGCAGTATCGGAGCGAAGGTATTAAGTTGACCGCCTGGGAAGTACGGTCGCAAGACTGAAACTTAA
1623	Methanocella arvoryzae	0	0	0.0721761	0	0	0.0120294	0	0	0	0	0	0	0	0	0	0	0	0	0	0	0	0	0	0	0	0	TACCGGCGGCTCGAGTGGTGGCCGATATTATTGAGTCTAAAGGGTCCGTAGCCGGCTTTGCAAGTCTTTTGGGAAATCCAGCGGCTTAACCGTTGGTCGTCCGGGAGATACTACATTGCTTGGGACTGGGAGAGGTAGGAGGTACTCAGGgggTAGGAGTGAAATCCTGTAATCCTTTGGGGACCACCGGTGGCGAAGGCGTCCTACCAGAACAGGTCCGACGGTGAGGGACGAAAGCTAGGGGCACGAACCGGATTAGATACCCGGGTAGTCCTAGCCGTAAACGATGCTCGCTAGGTGTCACAACAATCGTGAATTGTTGTGGTGCCGTAGGGAAGCCGTGAAGCGAGCCACTTGGGAAGTACGACCGCAAGGTTGAAACTTAA
665	uncultured Methanocella	0	0	0.0360881	0	0	0	0	0	0	0	0	0	0	0	0	0	0	0	0	0	0	0	0	0	0	0	TACAGGTGGTACGAGTAGTATCCACGAATATTGAGTCTAAAGCGCTCGTAGCAGGCTTGGACAGTTCTCTGTGAAATCTTCCGGCTCAACCGGAAGGCgcgcAGGGAATACTACCAGGCTTGGGAGTGGgggAGGCCAAGGGTACTTGAGGgggAGGAGTAAAATCCTGTAATCCTTCAAGGACCTTCAGTAGCGAAGGCGCTTGGCCAAAACACGTCCGACTGTGAGGAGCGAAGGCTAGGGGAGCAAATCGGATTAGATACCCGAGTAGTCCTAGCAGTAAATGATGCAGACTAGGCATTGCAATGGCTTCGAGCTGTTGCAGGGCCGTAGGGAAGCTGATAAGTCTGCCACTTGGGGAGTACGGTCGCAAGACTAAAACTTAA
1233	uncultured Methanocella	0	0	0.0481174	0	0	0	0	0	0	0	0	0	0	0	0	0	0	0	0	0	0	0	0	0	0	0	AACAGCTGCTTCAAGTGATACCCACGAATATTGAGCCTAAAACGAGTGTAGCGGGCTTTGCCAGTTCCCTGTGAAATCCACCAACTCAATTGGTGGGCgcgcAGGGAATACTACAAGGCTTGGGAATGGgggAGGTCAGGGGTACTGTGGggggAGGAGTAAAATCCTTTAATCCTCGCAGGACCATCGGTGGCGAAGGCGCCTGACCAAAACATGTCCGACCGTGAGACTCGAAGGCCAGGGGAGCAAATCGGATTAGATACCCGAGTAGTCCTGGCAGTAAATTATGTGGACTAGGCGTTGCTGCCACTACGTGTGGCTGCAGTGCCGCAGCGAAGGCGTTAAGTCCACTGCTTGGGGAGTACGGTCGCAAGACTGAAACTTAA
1410	Methanoculleus sp. Annu3	0.0360881	0	0	0	0	0	0	0	0	0	0	0	0	0.0360881	0.0120294	0	0	0	0	0	0	0	0	0	0	0	TACCGGCGGCTCGAGTGGTGGCCGCTTTTATTGGGCTTAAAGCGTTCGTAGCTGGGTCGTTAAGTCTCTTGGGAAATCCGGCAGCTTAACTGTCGGGCGTCTAAGAGATACTGGCGATCTTGGAACCGGGAGAGGTGAGGGGTACTTCGGgggTAGGAGTGAAATCCTGTAATCCTCGAGGGACCACCTGTGGCGAAGGCGCCTCACCAGAACGGCTTCGACAGTGAGGGACGAAAGCTGGgggAGCAAACCGGATTAGATACCCGGGTAGTCCCAGCCGTAAACGATGTGCGTTAGGTGTATCGACGACCACGAGTCGTCGAGGTGCCGAAGGGAAACCGTGAAACGTACCGCCTGGGAAGTACGGTCGCAAGGCTGAAACTTAA
862	Methanoculleus thermophilus	0.0360881	0	0	0	0	0	0	0	0	0	0	0	0	0.0240587	0	0	0	0	0	0	0	0	0	0	0	0	TACCGGCGGCTCGAGTGGTGGCCACTTTTATTGGGCTTAAAGCGTTCGTAGCTGGGTTGTTAAGTCTCTTGGGAAATCTGGCAGCTTAACTGTCAGGCGTCTAAGAGATACTGGCAATCTAGGAACCGGGAGAGGTGAGGGGTACTTCGGgggTAGGAGTGAAATCCTGTAATCCTCGAGGGACCACCTGTGGCGAAGGCGCCTCACCAGAACGGCTTCGACAGTGAGGGACGAAAGCTGGgggAGCAAACCGGATTAGATACCCGGGTAGTCCCAGCCGTAAACGATGCGCGTTAGGTgtgtCGATGACCACGAGTCATCGAGGTGCCGAAGGGAAACCGTGAAACGCGCCGCCTGGGAAGTACGGTCGCAAGGCTGAAACTTAA
1009	uncultured Methanosphaerula	0	0	0.0481174	0	0	0	0.0120294	0	0	0	0	0	0	0	0	0	0	0	0	0	0	0	0	0	0	0	TACCGGCGGCTCGAGTGGTGGCCACTATTACTGGGCTTAAAGCGTTCGTAGCTGGGTTGTTAAGTTTCTTGGGAAATCTACCGGCTTAACCGATAGGCGTCCAAGGGATACTGGCAATCTAGGGACCGGGAGAGGTGAGGGGTACTTCAGGGGTAGGAGTGAAATCCTGTAATCCTTGGgggACCACCTGTGGCGAAGGCGCCTCACCAGAACGGCTCCGACAGTGAGGGACGAAAGCTGGgggAGCAAACCGGATTAGATACCCGGGTAGTCCCAGCCGTAAACGATGCGCGTTAGGTGTATCGATGACCACGAGTCATCGAGGTGCCGAAGGGAAACCGTGAAACGCGCCGCCTGGGAAGTACGGTCGCAAGGCTGAAACTTAA
134	uncultured Methanosaeta	0.0240587	0.0481174	0.421027	0	0	0	0	0	0	0.0120294	0	0	0	0	0	0	0	0	0.0481174	0	0	0	0	0	0	0	CCCAGGAGCCACAAGTGGCAACCACCTTTATTTGGCCTAAAGCGTCCGTAGCCGGCTATGTAAATTTCCTGTGAAATCGTTGCGCTCAACGTAACGGCgcgcAGGGAACACTGCATGGCTCGGGACCGGGAGGAGTCAGAGGTATTTGAGGgggAGCGGTAAAATGCTATAATCCTTCAAGGACCACCTGTGGCGAAGGCGTCTGACTAGAACGGATCCGACGGTGAGGGACGAAAGCTAGGGGAGCAATCCGGATTAGATACCCGAGTAGTCCTAGCTGTAAACTCTGCGAGCTAGGTGTTGCGCAATCTTCGGGATTGCGTGGTGTCGAAGCGAAGGCGATAAGCTCGCCGCCTGGGGAGTACGGTCGCAAGGCTGAAACTTAA
139	uncultured Methanosaeta	0.0240587	0.0721761	0.0842055	0.0481174	0	0	0	0	0.0120294	0.0120294	0.0360881	0	0.0842055	0	0	0.0120294	0	0.0601468	0.348851	0.0601468	0.0240587	0.0962348	0.0240587	0	0.0120294	0.0240587	CACCAGCGCCTCGAGTGGGGATCGCGATTATTGGGTCTAAAGCGTCCGTAGCAGGCTTTGTAAATGCTTTGTGAAATTGTCCGGCATAACCGGACAGCGTGCAGAGTACACTGCAGAGATTGAGACCGGGAGAGGTTAGCAGTATTCCTTGGGTACCGGTAAAATGGGTTAATCCAAGGAGGACTACCAATGGCGAAGGCAGCTAACCAGAACGGTTCTGACTGTGAGGGACGAAAGCTAGGGGAGCAAAACGGATTAGATACCCGAGTAGTCCTAGCCGTAAACGCTGTGAGCAAGGTATTGCGCCTCCTACGAGGATGCGCAGTGTCGAAACGAAGGTGATAAGCTCACCACCAGGGAAGTACGGTCGCAAGGCTGAAACTTTA
218	uncultured Methanosaeta	0	0	0.132323	0	0	0	0	0	0	0	0	0	0	0	0	0	0	0	0.0120294	0	0	0.0120294	0	0	0	0	CCCCAGCGCCACAAGTGGGAACCACGTTTATTGGGTCTAAAGCATCCGTAGCCTGTTTGGCAAATGCCCTGTGAAATCGATCCGCTTAACGGATCGGCGTGCAGGGTAGACTACCAAACTTGGGACCAGGGTAGGGAGGCGGTATTCCTGAGGGAGCGGTAAAATGTGATAATCTCAGGAGGACCACCGATGGCGAAGGCAGCCTCCTAAAATGGATCCGACGGTGAGGGATGAAAGCTAGGGGAGCGATCCGGATTAGATACCCGAGTAGTCCTAGCCGTAAACGCTGCATGCCAGATGTTACACAATCTTCGGGATTGTGTAGTGTCGTAACGAAGGTGTTAAGCATGCCACCTGGGAAGTACGGTCGCAAGGCTGAAACTTAA
228	uncultured Methanosaeta	0	0	0.108264	0.0962348	0.108264	0	0	0	0	0	0	0	0	0	0.0481174	0.0360881	0	0.0120294	0	0.0721761	0.18044	0.108264	0	0	0	0	CCCCAGCGCCACAAGTGGTTATCACGATTATTGGGCCTAAAGCGTTCGTAGCTGGTTTGGTAAATCTCTTGTGAAATTGTTCTGCTTAACAGGACAGCGTGCAGGAGACACTGCCAGACTCGAGACCGGGAGGCGTATGAAGTATGTCGTGGGGACTGGTAAAATGGGATAATCCACGATAGACTACCGATGGCGAAGGCATCATACGAGAACGGATCTGACAGTGAGGAACGAAAGCTAGGGGAGCGAACCGGATTAGATACCCGAGTAGTCCTAGCCGTAAACGCTGTGAGCAAGGTGTCGCGTATCTCAAGAAGATGCGCGGTGTCGAAAAGAAGTTGCTAAGCTCACCGCCTGGGAAGTACGGTCGCAAGACTGAAACTTTA
253	uncultured Methanosaeta	0.0842055	0.0120294	0.0842055	0.0240587	0.0120294	0	0	0	0	0	0	0	0	0	0.0240587	0.0240587	0	0	0.0481174	0.0481174	0.108264	0.168411	0	0.0360881	0.0120294	0	CCCCAGCGCCACAAGTGGTTATCACGATTATTGGGCCTAAAGCGTTCGTAGCCGGTTTGGTAAATCTCTTGTGAAATTGTTCGGCTTAACCGGACAGCGTGCAGGAGACACTGCCAGACTCGAGACTGGGAGGCGTAAGAAGTATTCCATGGGGACTGGTAAAATGGGATAATCCATGGAAGACTACCGATGGCGAAGGCATCTTACGAGAACAGATCTGACGGTGAGGAACGAAAGCTAGGGGAGCGAACCGGATTAGATACCCGAGTAGTCCTAGCCGTAAACGCTGCGAGCAAGGTGTCGCGTATCTCACGAAGATGCGCGGTGTCGAAATGAAGATGATAAGCTCGCCGCCTGGGAAGTACGGTCGCAAGACTGAAACTTTA
274	uncultured Methanosaeta	0.0240587	0.0721761	0.0721761	0.144352	0.108264	0	0.0120294	0	0	0	0	0.0120294	0	0.0481174	0.0120294	0	0.0240587	0.0481174	0	0	0.0360881	0.0481174	0.0120294	0.0120294	0.0360881	0	CCCCAGCGCCACGAGTGGTCATCACGATTATTGGGCCTAAAGCGTTCGTAGCCGGTCTGGTAAATCTCTTGTGAAATTGTTCGGCTTAACCGGACAGCGTGCAGGAGACACTGCCAGACTCGAGACCGGGAGGCGTAAGAAGTATGGCATGGGGACTGGTAAAATGGGATAATCCATGCTAGACTACCGATGGCGAAGGCATCTTACGAGAACGGATCTGACGGTGAGGAACGAAAGCTAGGGGAGCGAACCGGATTAGATACCCGAGTAGTCCTAGCCGTAAACGCTGCGAGCAAGGTGTCGCGTATCTCAAGAAGATGCGCGGTGTCGAAAAGAAGTTGCTAAGCTCGCCGCCTGGGAAGTACGGTCGCAAGACTGAAACTTTA
286	uncultured Methanosaeta	0	0	0.0240587	0	0	0	0	0	0	0	0	0	0	0	0	0	0	0	0.168411	0	0	0	0	0	0	0	CACCAGCGCCTCGAGTGGGGATCGCGATTATTGGGCCTAAAGCGTCCGTAGCAGGCTTTGTAGATCCTTTGTGAAATGGGCAGGCATAACCTGTCCGCGTGCAGAGGAGACCGCAGAGCTTGAGACCGGGAGAGGTTAGCAGTATTCCTTGGGTACCGGTAAAATGGGTTAATCCAAGGAGGACTACCAATGGCGAAGGCAGCTAACCAGAACGGTTCTGACTGTGAGGGACGAAAGCTAGGGGAGCAAAACGGATTAGATACCCGAGTAGTCCTAGCCGTAAACGCTGTGAGCAAGGTATTGCGCCTCCCATGAGGATGCGCAGTGTCGAAGAGAAGTCGTTAAGCTCACCGCCAGGGAAGTACGGTCGCAAGGCTGAAACTTTA
298	uncultured Methanosaeta	0.0120294	0.0120294	0	0.0120294	0	0	0	0	0	0.0120294	0.0120294	0	0	0	0	0	0	0.0120294	0.240587	0	0	0	0	0	0	0	CACCAGCGCCTCGAGTGGGGATCGCGATTATTGGGCCTAAAGCGTCCGTAGCAGGCTTTGTAGATCCTTTGTGAAATCGGCAGGCTTAACCTGTCGGCGGGCAGAGGAGACCGCAGAGCTTGAGACCGGGAGAGGTCAGAAGTATTCTTAGGGTACCGGTAAAATGGGTTAATCCTGAGAGGACTACCAATGGCGAAGGCATCTGACCAGAACGGTTCTGACTGTGAGGGACGAAAGCTAGGGGAGCAAAACGGATTAGATACCCGAGTAGTCCTAGCCGTAAACGCTGCGAGCAAGGTATTGCGCCTCCCATGCGGATGCGCAGTGTCGAAACGAAGGTGTTAAGCTCGCCGCCAGGGAAGTACGGTCGCAAGGCTGAAACTTTA
305	uncultured Methanosaeta	0.0240587	0	0.120294	0	0	0	0	0	0	0.0120294	0	0	0	0	0	0	0	0	0	0	0	0	0	0	0	0	CCCAGGAGCCACAAGTGGCAACCACCTTTATTTGGCCTAAAGCGTCCGTAGCCGGTTTTGTAAATTTTCTGTGAAATCGTTGCGCTCAACGTAACGGCGTGCAGGAAACACTGCAAGACTTGGAACCGGGAGGAGTCAGAGGTATTTCGGggggAGCGGTAAAATGCTATAATCCCCGAAGGACCACCTGTGGCGAAGGCGTCTGACTAGAACGGATTCGACGGTGAGGGACGAAAGCTAGGGGAGCAATCCGGATTAGATACCCGAGTAGTCCTAGCCGTAAACGCTGtgtgtTAGGTGTTGCGCAATCTTCGGGATTGCGTGGTGTCGAAGCGAAGGCGATAAACacacCGCCTGGGGAGTACGGTCGCAAGGCTGAAACTTAA
324	uncultured Methanosaeta	0.0601468	0.0120294	0.132323	0	0	0.0120294	0	0	0	0	0	0	0	0	0	0	0	0	0	0	0	0	0	0	0	0	CCCCAGCGCCACAAGTGGGAACCACGTTTATTGGGTCTAAAGCATCCGTAGCCGGCTTGGCAAATGCCCTGTGAAATCGTTTCGCTCAACGGAACGGCGTGCAGGGTAGACTACCAAGCTAGGGACCAGGGGAGGGAGGCGGTATTCCTGAGGGAGCGGTAAAATGTGATAATCTCAGGAGGACCACCAATGGCGAAGGCAGCCTCCTAACATGGATCCGACGGTGAGGGATGAAAGCTAGGGGAGCGATCCGGATTAGATACCCGAGTAGTCCTAGCCGTAAACGCTGCATGCCAGATGTTACACAATCTTCGAGATTGTGTAGTGTCGTAACGAAGGTGTTAAGCATGCCACCTGGGAAGTACGGTCGCAAGGCTGAAACTTAA
352	uncultured Methanosaeta	0.108264	0.0360881	0.0721761	0.144352	0.0360881	0	0	0	0	0	0.0120294	0	0	0	0	0	0	0	0	0.0120294	0.0120294	0	0.0120294	0	0	0	CCCCAGCGCCACGAGTGGTTATCACGATTATTGGGCCTAAAGCGTTCGTAGCCGGTTTGGTACATCTCTTGTGAAATTGTTCGGCTTAACCGAACAGCGTGCAGGAGACACGACCAGACTCGAGACCGGGAGGCGCAAGAAGTATGCCGTGGGGACTGGTAAAATGGGATAATCCACGGTAGACTACCGATGGCGAAGGCATCTTGCGAGAACGGATCTGACGGTGAGGAACGAAAGCTAGGGGAGCGAACCGGATTAGATACCCGAGTAGTCCTAGCCGTAAACGCTGTGAGCAAGGTGCCACGTATCTCACGAAGATGCGTGGTGTCGAAACGAAGGTGCTAAGCTCACCGCCTGGGAAGTACGGTCGCAAGACTGAAACTTTA
400	uncultured Methanosaeta	0.0120294	0	0	0	0	0	0	0	0	0.0240587	0	0.0120294	0	0.0240587	0	0.0240587	0	0	0	0	0	0	0	0	0.0120294	0	CCCCAGCGCCACAAGTGGGGATCACGTTTATTTGGTCTAAAGCGTCCGTAGCAGGTTCTGTAAATTttttGTGAAATTGTTATGCTTAACGTAACAGACTGCAGAAAAGACTGCAGAACTTGGGACTGGGAGGAGTAAGCAGTATTCTCGGgggAGCGGTAAAATGTTATAATCCCGAGAGGACTACCTGTGCCGAAGGgggCTTACTAGTACAGATCCGACTGTGAGGGACGAAAGCTAGGGGAGCGAAAAGGATTAGATACCCTTGTAGTCCTAGCCGTAAACACTGtgtgCTAAATATGGCGTGAACTTAGAGTTTTCGCCGTATTGAAACGAAGGTGCAAGCACACCACCTGGGAAGTATAGTCGCAAGGCCGAAACTTAA
405	uncultured Methanosaeta	0.0120294	0.0120294	0.144352	0	0	0	0	0	0	0	0	0	0	0	0	0	0	0	0	0	0	0	0	0	0	0	CACCTGAGCCTCGAGTGGGAACCGAATTTATTTGGTCTAAAGCGTCCGTAGCTGGTTCTGCAAATTCCTTGTGAAATCGGGCAGCTCAACTGTTCGGCGTGCAAGGGAGACTACAGAACTTGGGACTGGGAGAGGTTAGAGGTATGTTAGGGGTAGCGGTAAAATGTTATAATCCCTGATGGACCACCTATGGCGAAGGCATCTAACCAGAACAGATCCGACAGTCAGGGACGAAAGCTAGGGGAGCGATCCGGATTAGATACCCGAGTAGTCCTAGCCGTAAACGCTGTGAGCAAGGTGTTACGCAATCTCCGAGATTGCGTAGTGTCGAAAGGAAGCTACTAAGCTCACCACCTGGGAAGTACGGTCGCAAGACTGAAACTTAA
425	uncultured Methanosaeta	0.0360881	0	0.0360881	0	0	0	0	0	0	0.0120294	0.0120294	0	0	0.0240587	0	0	0	0	0.0360881	0	0	0.0240587	0	0	0	0	CCCCAGCGCCACAAGTGGTTATCACGATTATTGGGCCTAAAGCGTTCGTAGCCGGTTTGGTAGATCTCTTGTGAAATTGTTCGGCTTAACCGGACAGCGTGCAGGAgagaCCGCCAAGCTCGAGACCGGGAGGCGTGTGAAGTATGTCGTGGGGACTGGTAAAATGGGATAATCCACGATAGACTACCGATGGCGAAGGCATCACACGAGAACGGATCTGACGGTGAGGAACGAAAGCTAGGGGAGCGAACCGGATTAGATACCCGAGTAGTCCTAGCCGTAAACGCTGCGAGCAAGGTGTCGCGTATCTCATGAAGATGCGCGGTGTCGAAACGAAGGTGCTAAGCTCGCCGCCTGGGAAGTACGGTCGCAAGACTGAAACTTTA
442	uncultured Methanosaeta	0.0721761	0	0.0240587	0	0	0	0	0	0	0	0.0120294	0	0	0	0	0	0	0	0.0240587	0	0	0	0	0	0	0	CACCAGCGCCTCGAGTGGGGATCGCGATTATTGGGTCTAAAGCGTCCGTAGCAGGCTTTGTAAATGCTTTGTGAAATCGGCAGGCATAACCTGTCGGCgcgcAGAGTAGACTGCAGAACTTGAGACCGGGAGAGGTAAGAAGTATTCCTAGGGTACCGGTAAAATGGGTTAATCCTGGGAGGACTACCGATGGCGAAGGCATCTTACCAGAACGGTTCTGACTGTGAGGGACGAAAGCTAGGGGAGCAAAACGGATTAGATACCCGAGTAGTCCTAGCCGTAAACGCTGTGAGCAAGGTATTGCGCCTCCCACGAGGATGCGCAGTGTCGAAACGAAGGTGTTAAGCTCACCACCAGGGAAGTACGGTCGCAAGGCTGAAACTTTA
565	uncultured Methanosaeta	0.0601468	0.0120294	0	0	0	0	0	0	0	0	0	0	0	0	0	0	0	0	0.0120294	0	0	0	0	0	0	0	CCCCAGCGCCACAAGTGGCACCCAGCTTTATTTGGTCTAAAGCGTCCGTAGCTGGCGCGTTAAATTCTCTGTGAAATCGTGGCGCTCAACGTCACGGCGTGCAGAGAACACTGGCGTGCTTGGGACCAGGAGAGGTAAGCGGTATTCCGTGGGGAGCGGTAAAATGCTATAATCCACGGAGGACCACCGATGGCGAAGGCAGCTTACCAGAATGGATCCGACAGTGAGGGACGAAAGCTAGGGGAGCGATCCGGATTAGATACCCGAGTAGTCCTAGCCGTAAACGCTGCGAGCCAGATGTTGCATAATCCACGAGATTATGCGGTGTCGAAACGAAGGTGTTAAGCTCGCCACCTGGGGAGTACGGTCGCAAGGCTGAAACTTAA
586	uncultured Methanosaeta	0	0	0.0240587	0	0	0	0	0	0	0.0120294	0	0	0	0	0	0	0	0	0	0	0	0	0	0	0	0	CCCAGGAGCCACAAGTGGCAACCACCTTTATTGGGCCTAAAGCGTCCGTAGCCTGTTCTGTAAATTTTCTGTGAAATCGTTGCGCTTAACGTAACGGCGTGCAGAAAACACTGCAAGACTTGGGACCGGGAGGAGTTGGAGGTATTCTGGggggAGCGGTAAAATGCTATAATCCCCGGAGGACCACCTGTGGCGAAGGCGTCCAACTAGAACGGATCCGACGGTGAGGGACGAAAGCTAGGGGAGCAATCCGGATTAGATACCCGAGTAGTCCTAGCTGTAAACTCTGCGAGTTAGGTGTTGCATAATCTTCGGGATTGTGCAGTGTCGAAGTGAAGATGATAAACTCGCCGCCTGGGGAGTACGGTCGCAAGGCTGAAACTTAA
633	uncultured Methanosaeta	0	0	0	0	0	0	0	0	0	0	0	0	0	0.0120294	0	0.0240587	0.0481174	0	0.0120294	0	0	0.0120294	0	0	0	0.0240587	CACCGGCGTCCTGAGTGGGAATCACTTATTAGGTCTAAAGCGCTCGTAGTCGGCTTTGTAAATTTCTTGTGAAATCGTGTCGCTTAACGGCACGGCGTGCAGGAAACACTGCAGAGCTTGGGACTGGGAGGCGTCAGAAGTATTCCTTAGGGAGCGGTAAAATGTGATAATCTAAGGAGGACTACCTGTGGCGAAGGCGTCTGACGAGAACAGGTTCGACGATCAGGAGCGAAGGCTAGGGGAGCAAACCGGATTAGATACCCGAGTAGTCCTAGCAGTAAACACTGtgtgCAAGGTGTTGCGTCTACGATAGGTAGATGCAGTATCGAAGCGAAGGCACTAAGCACACCACCTGGGAAGTACGGTCGCAAGACTGAAACTTAA
651	uncultured Methanosaeta	0.0240587	0	0	0	0	0	0	0	0	0	0	0	0	0	0	0	0	0	0	0	0	0	0	0	0	0	CCCCAGCGCCACAAGTGGCACCCAGCTTTATTTGGTCTAAAGCGTCCGTAGCTGGTCTAGCAAATGCCATGTGAAATGGTTGCGCTCAACGTAACCACGTGCAAGGTAGACTACTAGACTTGGGACCAGGAGAGGCCAACGGTATTCTGTGGGGAGCGGTAAAATGCTATAATCCACGGAGGACCACCGATGGCGAAGGCAGTTGGCCAGAATGGATCCGACAGTGAGGGACGAAAGCTAGGGGAGCGATCCGGATTAGATACCCGAGTAGTCCTAGCCGTAAACGCTGCGAGCCAGATGTTGCACAATCCTCGTGATTGTGCAGTGTCGCAACGAAGGTGTTAAGCTCGCCACCTGGGGAGTACGGTCGCAAGGCTGAAACTTAA
682	uncultured Methanosaeta	0.0240587	0	0.0721761	0	0	0	0	0	0	0	0	0	0	0	0	0	0	0	0	0	0	0	0	0	0	0	CACCAGCGCCTCGAGTGGGGATCGCGATTATTGGGTCTAAAGCGTCCGTAGCAGGCCTTGTAAATGCTTTGTGAAATTGTCTGGCTTAACCAGACAGCGTGCAGAGTAAACTGCAGGGCTCGAGACCGGGAGAGGTTAGCAGTATTCCTAGGGTACCGGTAAAATGGGTTAATCCTAGGAGGACTACCAATGGCGAAGGCAGCTGACCAGAACGGTTCTGACTGTGAGGGACGAAAGCTAGGGGAGCAAAACGGATTAGATACCCGAGTAGTCCTAGCCGTAAACGCTGTGAGCAAGGTATTGCGCTTCCTACGAGGACGCGCAGTGTCGAAACGAAGGTGATAAGCTCACCACCAGGGAAGTACGGTCGCAAGGCTGAAACTTTA
698	uncultured Methanosaeta	0.0120294	0	0	0	0	0	0	0	0	0	0.0120294	0	0	0	0.0120294	0.0120294	0	0	0.0120294	0	0	0	0.0240587	0	0	0	CCCCAGCGCCACAAGTGGTACCCAGCTTTATTTGGTCTAAAGCGTCCGTAGATGGCAAGTTAAATTCTCTGTGAAATCGTGGCGCTTAACGTCACGGCGTGCAGAGAACACTGATTTGCTTGGGACCAGAAGAGGTCAGCAGTATTCCGTGGGGAGCGGTAAAATGCTATAATCCACGGAGGACTACCGATGGCGAAGGCAGCTGACCAGTATGGATCCGACATTGAGGGACGAAAGCTAGGGGAGCGATCCGGATTAGATACCCGAGTAGTCCTAGCCGTAAACGCTGCGAGTCAGATGTTGCACAATCTTCGAGATTGTGCAGTGTCGTAACGAAGGTGTTAAACTCGCCACCTGGGGAGTACGGTCGCAAGGCTGAAACTTAA
731	uncultured Methanosaeta	0	0	0	0	0	0	0	0	0	0	0	0	0	0	0	0	0	0	0	0	0.0360881	0	0	0	0	0	CCCCAGCGCCACAAGTGGGGATCAGGTTTATTTGGTCTAAAGCGTCCGTAGCAGGTCTTGTAAATTCTTTGTGAATTTGTTATGCTTAACGTAACacacTGCAGAGAAGACTGCAAGACTCGGAACTGGGAGGAGTAAGCAGTATTCTCGGgggAGCGGTAAAATGTTATAATCCCGAGAGGACTACCTGTGCCGAAGGgggCTTACTAGTACAGATTCGACTGTGAGGGACGAAAGCTAGGGGAGCGAAAAGGATTAGATACCCTTGTAGTCCTAGCCGTAAACACTGTGAACTAAATAAGGCGTAAACCTCGAGTTTGCGCAATATTGAAACGAAGGTGCAAGTTCACCACCTGGGAAGTATAGTCGCAAGGCTGAAACTTAA
891	uncultured Methanosaeta	0.0481174	0	0	0	0	0	0	0	0	0.0120294	0	0	0	0	0	0	0	0	0	0	0	0	0	0	0	0	CCCCAGCGCCACGAGTGGGAACCGGTATTATTGGGCCTAAAGCGTCCGTAGCAGGCTTGTTAAATTACTTGTGAAATCGCAGGGCTTAACCCTGCGGACTGCAGGTAAGACTGGCAAGCTCGAGATCGGGAGACGTTAGGGGTATTCAAAGGGGAGCGGTAAAATGCGAGAATCCTTTGAGGACCACCTGTGGCGAAGGCGCCTAACAATAACGAGTCTGACTGTGAGGGACGAAAGCTAGGGGAGCGAACTGGATTAGATACCCAAGTAGTCCTAGCCCTAAACGCTGCGAGTTAGGTGTTGCATAATCTTCGGGATTGTGCAGTATCGTAGTGAAGACGTTAAACTCGCCGCCTGGGAAGTACGGCCGCAAGACTGAAACTTAA
919	uncultured Methanosaeta	0	0	0.0360881	0	0	0	0	0	0	0	0	0	0	0	0	0	0	0	0	0	0	0	0	0	0	0	CCCAGGAGCCACAAGTGGGAACCACCTTTATTGGGCCTAAAGCGTCCGTAGCCTGTTTTGTAAATTTTCTGTGAAATCGTTGCGCTCAACGTAACGACGTGCAGAAAACACTGCAAAACTAGGGACCGGGAGGAGTCAGAGGTATTTTGGggggAGCGGTAAAATGCTATAATCCCCGAAGGACCACCCGTGGCGAAGGCGTCTGACTAGAACGGATCCGACGGTGAGGGACGAAAGCTAGGGGAGCAATCCGGATTAGATACCCGAGTAGTCCTAGCTGTAAACTCTGCGAGTTAGGTGTTGCGTAATCTTCGGGATTACGTGGTGTCGTAGCGAAGGCGTTAAACTCGCCGCCTGGGGAGTACGGTCGCAAGGCTGAAACTTAA
971	uncultured Methanosaeta	0	0	0.0240587	0.0120294	0	0	0	0	0	0	0	0	0	0	0	0	0	0	0	0	0	0	0	0	0	0	CCCAGGAGCCACAAGTGGCAACCACCTTTATTGGGCCTAAAGCGTCCGTAGCCGGATTTGTAAATTTTCTGTGAAATCGTTGCGCTCAACGTAACGGCGTGCAGGAAACACTGCAAGTCTAGGGACCGGGAGGAGTCAGAGGTATTTCTAGGGGAGCGGTAAAATGCTATAATCCTAGAAGGACCACCTGTGGCGAAGGCGTCTGACTAGAACGGATCCGACGGTGAGGGACGAAAGCTAGGGGAGCAATCCGGATTAGATACCCGAGTAGTCCTAGCTGTAAACTCTGCGAGCTAGGTGTTGCGCAATCTTTGGGATTGCGTGGTGTCGTAGCGAAGGCGCTAAGCTCGCCGCCTGGGGAGTACGGTCGCAAGGCTGAAACTTAA
1065	uncultured Methanosaeta	0	0	0.0240587	0	0	0	0	0	0	0	0	0	0	0	0	0	0	0	0	0	0	0	0	0	0	0	CACCGGCGGCTCGAGTGGTAACCGCTATTATTGGGTCTAAAGGGTCTGTAGCCGGCCGACTAAGTCTCTTGGGAAATCTGGCAGCTCAACTGTCAGGCTTTCAGGGGATACTGGTCGGCTCGAGACCGGGAGAGGTGAGAGGTACTTCAGGGGTAGGGGTGAAATCTTGTAATCCTTGAAGGACCACCAGTGGCGAAGGCGTCTCACCAGAACGGATCTGACGGCAAGGGACGAAAGCTAGGGGCACGAACCGGATTAGATACCCGGGTAGTCCTAGCCGTAAACGATACTCGCTAGGTGTCAGCCACGGTGCGACCGTGGTTGGTGCCGTAGGGAAGCCGTGAAGCGAGCCACCTGGGAAGTACGGCCGCAAGGCTGAAACTTAA
1131	uncultured Methanosaeta	0.0481174	0	0.0240587	0	0	0	0	0	0	0	0	0	0	0	0	0	0	0	0.0360881	0	0	0	0	0	0	0	CACCAGCGCCTCGAGTGGgggTCGCGATTATTGGGTCTAAAGCGTCCGTAGCAGGCTTTGTAAATGCTTTGTGAAATCGGCAGGCATAACCTGTCGGCGTGCAGAGTAGACTGCAAAGCTAGAGACCGGGAGAGGTTGGCAGTATTCCTAGGGTACCGGTAAAATGGGTTAATCCTAGGAGGACTACCTATGGCGAAGGCAGCCAACCAGAACGGTTCTGACTGTGAGGGACGAAAGCTAGGGGAGCAAAACGGATTAGATACCCGAGTAGTCCTAGCCGTAAACGCTGTGAGCAAGGTATTGCGCCTCCCACGAGGATGCGCAGTGTCGAAACGAAGGTGTTAAGCTCACCACCAGGGAAGTACGGTCGCAAGGCTGAAACTTTA
1184	uncultured Methanosaeta	0	0	0.0360881	0	0	0	0	0	0	0	0	0	0	0	0	0	0	0	0	0	0	0	0	0	0	0	CCCCAGCGCCACAAGTGGCACTCGCGTTTATTGGGCCTAAAGCGTCCGTAGCAGGTTCTATACATCTCTTGTGAAATTGCCAGGCTCAACTTGGCAGATTGCAGGgggCACTGTAGGACTTGAGACCGGGAAGGGTTAGAGGTATTCCTGAGGGAGCGGTAAAATGCTATAATCTCAGGAGGACCACCTGTGGCGAAGGCGTCTAACTAGAACGGATCTGACTGTGAGGGACGAAAGCTAGGGGAGCAAAACGGATTAGATACCCGAGTAGTCCTAGCTGTAAACGCTGTGAGCTAGGTGTCGCGTATTCTACGGGAATGCGCGGTGTCGAAAGGAAGCTAATAAGCTCACCGCCTGGGAAGTACGGTCGCAAGACTGAAACTTTA
1267	uncultured Methanosaeta	0.0120294	0	0.0240587	0	0	0	0	0	0	0	0	0	0	0	0	0	0	0	0	0	0	0	0	0	0	0	CACCCGCGCCACGAGTGGGAATCACCATTATTGGGCCTAAAGCGTCCGTAGCCGGTCTTTTAAATCTTCTGTGAAATTGGCATGCTCAACATGTCAGCGTGCAAAAGAGACTGGAAGACTTGGAATCGGGAAGAGTCAGGGGTATTCTTGGGGTAGCGGTAAAATGTTATAATCCCAAGAGGACCACCAGTGGCGAAGGCGCCTGACTAGAACGATTTCGACGGTGAGGGACGAAAGCTAGGGGAGCAATCCGGATTAGATACCCGAGTAGTCCTAGCTGTAAACTCTGCGAGCAAGATGTCACGTATTCTTCGGGAATACGTGGTGCCGAAGCGAAGGCGTTAAGCTCGCCGCCTGGGAAGTACGGTCGCAAGACTGAAACTTAA
1416	uncultured Methanosaeta	0	0	0.0240587	0	0	0	0	0	0	0	0	0	0	0	0	0	0	0	0	0	0	0	0	0	0	0	CCCCAGCGCCACGAGTGGCATTCGCGTTTATTGGGCCTAAAGCGTCCGTAGCAGGTTTCGTAAATCTCTTGTGAAATTGCCAGGCTCAACTTGGCAGAGTGCAGGAGACACTGCGAAGCTAGAGACCGGGAGGGGTCAGAGGTATTCCTGAGGGAGCGGTAAAATGCTATAATCTCAGGAGGACCACCTGTGGCGAAGGCGTCTGACCAGAACGGATCTGACTGTGAGGGACGAAAGCTAGGGGAGCAAACCGGATTAGATACCCGAGTAGTCCTAGCCGTAAACGCTGCGAGTTAGGTGTTGCGCATTCTACGGGAATGCGCGGCGTCGAAAGGAAGCTAATAAACTCGCCGCCTGGGAATTACGGTCGCAAGACTGAAACTTTA
1418	uncultured Methanosaeta	0	0	0.0120294	0	0	0	0	0	0	0	0	0	0	0	0	0	0	0	0	0	0	0	0	0	0	0	CCCAGGAGCCACAAGTGGCAACCACCTTTATTGGGCCTAAAGCGTCCGTAGCCGGTCTTGTAAATTTTCTGTGAAATCGTTGCGCTTAACGTAACGGCGTGCAGGAAACACTGCAAGACTAGGGACCGGGAGGAGTCAGGGGTATTTTGGggggAGCGGTAAAATGCTATAATCCCCGAAGGACCACCTGTGGCGAAGGCGCCTGACTAGAACGGATCCGACGGTGAGGGACGAAAGCTAGGGGAGCAATCCGGATTAGATACCCGAGTAGTCCTAGCTGTAAACTCTGCGAGCTAGGTGTTGCACAATCTTCGGGATTGtgtgGTGTCGTAGTGAAGATGATAAGCTCGCCGCCTGGGGAGTACGGTCGCAAGGCTGAAACTTAA
1450	uncultured Methanosaeta	0.0481174	0.0601468	0.204499	0	0	0	0	0	0	0	0.0120294	0	0	0	0	0	0	0	0.0240587	0	0	0	0	0	0	0	CCCAGGAGCCACAAGTGGCAACCACCTTTATTTGGCCTAAAGCGTCCGTAGCCGGATTTGTAAATTTTCTGTGAAATAGTTGCGCTTAACGTAACTGCGTGCAGGAAACACTGCAAGTCTTGGGACCGGGAGGAGTCAGAGGTATTTGAGGgggAGCGGTAAAATGCTATAATCCCTCAAGGACCACCTGTGGCGAAGGCGTCTGACTAGAACGGATCCGACGGTGAGGGACGAAAGCTAGGGGAGCAATCCGGATTAGATACCCGAGTAGTCCTAGCTGTAAACTCTGCGAGCTAGGTGTTGCGCAATCTTCGGGATTGCGTGGTGTCGTAGCGAAGGCGCTAAGCTCGCCGCCTGGGGAGTACGGTCGCAAGGCTGAAACTTAA
1464	uncultured Methanosaeta	0	0	0.0120294	0	0	0	0	0	0	0	0	0	0	0	0	0	0	0	0	0	0	0	0	0	0	0	CCCCAGCGCCACTAGTCGGAATCACAATTATTGGGTCTAAAGCGTTCGTAGCCTGCCTGGCAAATTTCTTGTGAAATCGCAAAGCCTAACTTTGCGACGCGCAGGAAACACTACCAGGCTAGGGACTGGGAGGGGTTAGAGGTATGCAGGggggAGCAGTAAAATGCTATAATCCCTTGTAGACCACCTGTGGCGAAGGCGTCTAACCAGAACAGATCCGACGGTCAGGAACGAAAGCTAGGGGAGCAATCCGGATTAGATACCCGAGTAGTCCTAGCTGTAAACTCTGCGAGCCAGGTGTTGCACATTCTTTGGGAATGTGCAGTGTCGAAACGAAGGTGATAAGCTCGCCACCTGGGGAGTACGGTCGCAAGACTGAAACTTAA
1624	uncultured Methanosaeta	0.19247	0.0481174	0.0842055	0	0	0	0	0	0	0	0.0120294	0	0.0360881	0	0	0	0	0	0	0	0	0	0	0	0	0	CCCAGGAGCCACAAGTGGCAACCACCTTTATTCGGCCTAAAGCGTCCGTAGCCGGTTATGTAAATTTCCTGTGAAATCGTTGCGCTCAACGTAACGGCgcgcAGGAAACACTGCATGACTTGGAACCGGGAGGAGTCAGAGGTATTTGAGGgggAGCGGTAAAATGCTATAATCCCTCAAGGACCACCTGTGGCGAAGGCGTCTGACTAGAACGGATTCGACGGTGAGGGACGAAAGCTAGGGGAGCAATCCGGATTAGATACCCGAGTAGTCCTAGCTGTAAACTCTGTGAGCTAGGTGTTGCACAATCTTCGGGATTGtgtgGTGTCGAAGCGAAGGCGATAAGCTCACCGCCTGGGGAGTACGGTCGCAAGGCTGAAACTTAA
1675	uncultured Methanosaeta	0	0	0.0120294	0	0	0	0	0	0	0	0	0	0	0	0	0	0	0	0	0	0	0	0	0	0	0	CACCGGCGCCACAAGTGGTGATCATATTTATTGGGTCTAAAGCGTCCGTAGCCTGCTTTGTAAATTtttAGTGAAATTGTTTAGCTTAACTTAACAAATTGCTAAGAACACTACATTGCTTGAGACCGGGAGGgggTAGAGGTATTCTTTGGGGAGCGGTAAAATGCTATAATCCTCAGAAGACCACCAGTGGCGAAGGCTTCTATCCAGAACGGGTCTGACGGTGAGGGACGAAGGCTAGGGGAGCAAAACGGATTAGATACCCGAGTAGTCCTAGCTGTAAACACTGCGAGCTGAGTGGTGCGGTTTCTACATGATGCCGCACGGTTTAAACGAAGGTGTTAAGCTCGCCACCTGGGAAGTATAGTCGCAAGGCCGAAACTTAA
1681	uncultured Methanosaeta	0	0	0.0120294	0	0	0	0	0	0	0	0	0	0	0	0	0	0	0	0.0120294	0	0	0	0	0	0	0	CACCAGCGCCGCAAGTGGGGATCACATTTATTTGGCCTAAAGCGTTCGTAGCCGGCTCGTTAAATCTCTTGTGAAATCGTGCGATTCAACCGCACGGCGTGCAGGAgagaCTGGCGAGCTAGGGATTGGGAGGAGTCAGGAGTATGGATAGGGGAGCAGTAAAATGCTATAATCCTTTTCAGACTACCGGTGGCGAAGGCGCCTGACCAGAACAAATCCGACGGTGAGGGACGAAAGCTAGGGGAGCAATCCGGATTAGATACCCGAGTAGTCCTAGCTGTAAACGCTGCGAGCAAGGTGTTGCGCAATCCTTGAGATTGCGCAGTGTCGAAACGAAGGTATTAAGCTCGCCGCCTGGGAAGTACGGTCGCAAGACTGAAACTTAA
1685	uncultured Methanosaeta	0.0240587	0	0.0120294	0	0	0	0	0	0	0	0	0	0	0	0	0	0	0	0	0	0	0	0	0	0	0	CACCAGCGCCACGAGTGGGAACCGGCATTATTGGGCCTAAAGCGTCCGTAGCTGGTTGCGCAAATCTCTTGTGAAATCGTCTCGCTCAACGAAACGACGTGCAGGAgagaCTACGCAGCTTGGAACCAGGAGGGGTCGGAGGTATTCCTGAGGGAGCGGTAAAATGTTATAATCTCAGGAGGACCACCTGCGGCGAAGGCGTCCGACCAGAATGGATTCGACAGTGAGGGACGAAAGCTAGGGGAGCGAACCGGATTAGATACCCGAGTAGTCCTAGCCGTAAACGTTGCGAGCTAGATGTTGTGCAAACTACGAGTTTGTGCAGTATCGGAGCGAAGGTGTTAAGCTCGCCGCCTGGGAAGTATAGTCGCAAGACCGAAACTTAA
1686	uncultured Methanosaeta	0	0	0.0240587	0	0	0	0	0	0	0	0	0	0	0	0	0	0	0	0	0	0	0	0	0	0	0	CACCTGCGCCACAAGTGGCATCCGCTTTTATTGGGCCTAAAGCGTCCGTAGCCGGTTTTGTAAATTTTCTGTGAAATCGTTGCCCTTAATGCAACGACGTGCAGAAAACACTGCAGAACTTGGGACCGGGAGGCGTCAGAGGTATTCTGGAGGGAGCGGTAAAATGCTATAATCTCCAGAGGACCcccTGTGGCGAAGGCGTCTGACGAGAACGGATCCGACGGTGAGGGACGAAAGCTAGGGGAGCAAACCGGATTAGATACCCGAGTAGTCCTAGCTGTAAACGCTGCGAGCTAGGTGTCGCGCAATCTTCGGGATTGCGCGGTGTCGAAGTGAAGATGATAAGCTCGCCGCCTGGGAAGTATGGTCGCAAGACTGAAACTTAA
1886	uncultured Methanosaeta	0	0	0	0	0	0	0	0	0	0	0	0	0	0	0	0.0120294	0	0	0	0	0	0	0	0	0	0	CACCGGCGTCCCGAGTGGGAATCGCATATTGGGTCTAAAGCGTCCGTAGTCGGTCTGATACATCTCTTGTGAAATCGATGCGCTTCACGCATCGGCGTGCGGGAGACACGGTCAGACTTGGAACTGGGAGGGGTAAGGAGTACTCCTACGGGAGCGGTAAAATGTGATAATCGTAGGAAGACTACCTGTGGCGGAGGCGCCTTACTAGAACAGATTCGACGATCAGGGACGAAGGCTAGGGGAGCAAACCGGATTAGATACCCGAGTAGTCCTAGCAGTAAACGCTGTGAACGAGGTGTTGCATATCCAATAGGGATGTGCAGTATCGAAGCGAAGGCAATAAGTTCACCACCTGGGAAGTACGGTCGCAAGACTGAAACTTAA
600	uncultured Methanococcoides	0	0	0.132323	0	0	0	0	0	0	0	0	0	0	0	0	0	0	0	0.0240587	0	0	0	0	0	0	0	TCCCAGCAGTCCAAGTCGCAATCACAATTATTGGGTCTAAAACATCCGTAGCTTGCTTCGCAAGTCTCTTGTGAAATCCGGCCTCTTAAGGGTCGAAGTGCGAgagaTACTGCAAAGCTAGAGACCGGGAGAGGTAAGAAGTACAAACAGGGTAGCGGTAAAATGTGTTGATCCCGTTTGGACTAACAACAGCGAAGGCATCTTACTAGAACGGATCTGACAGTGAGGGATGAAGGCTAGGGGCGCAAAACGGATTAGATACCCGTGTAGTCCTAGCAGTAAACACTGCACACTAAACATCGGAGCCTCTTCGAGAGGTCTCGGTGCTGTAGCGAAGGCGAAGAGTGTGCTACCTGGGAAGTATAGCCGCAAGGCCGAAACTTAA
724	uncultured Methanococcoides	0.0360881	0.0120294	0.0120294	0	0	0	0	0	0	0	0	0	0	0	0	0	0	0	0	0	0	0	0	0	0	0	TCCCAGCAGTCCAAGTCGCAATCACTTTTATTGGGTCTAAAACATCCGTAGCTTGTCCTGCAAGTCTCTTGTGAAATCTGGTCTCTTAAGGGCCAAAGTGCGAgagaTACTGCAGGGCTAGAGACCGGGAGAGGCACGAAGTACAGACAGGGTACCGGTAAAATGGGTTGATCCTTTCTGGACTATCAACAGCGAAGGCATCGTGCTAGAACGGATCTGACAGTGAGGGATGAAGGCTAGGGGCGCAAAGTGGATTAGATACCCATGTAGTCCTAGCAGTAAACACTGCACACTAAACATCGGGGCCTCTTCGAGAGGTTTCGGTGCTGCAGCGAAGGCGAAGAGTGTGCTACCTGGGAAGTATAGCCGCAAGGCCGAAACTTAA
820	uncultured Methanococcoides	0.0120294	0.0842055	0.0481174	0	0	0	0.0120294	0	0	0	0	0	0	0.0120294	0	0	0	0.0240587	0	0	0	0	0	0	0	0	TCCCAGCGGTCCAAGTCGCAACCACAATTATTGGGTCTAAAACATCCGTAGCTTGCTTGATAAGTCTCTTGTGAAATCCGGCCTCTTAAGGGTCGAAGAGCGAgagaTACTGTCGGGCTAGAGACCGGGAGAGGTAAGAAGTACGGTCGGGGTACCGGTAAAATGGGTTGATCCCGTCTGGACTAACAACAGCGAAGGCATCTTACCAGCACGGATCTGACAGTAAGGGATGAAGGCTAGGGGCGCAAAAGGGATTAGATACCCCTGTAGTCCTAGCAGTAAACACTGCACACTAAACATTGGGGCCTCTTCGAGAGGTTTCAGTGCTGTAGCGAAGGCGTAGAGTGTGCTACCTGGGAAGTATAGTCGCAAGACCGAAACTTAA
1173	uncultured Methanococcoides	0	0.0240587	0.0240587	0	0	0	0	0	0	0	0	0	0	0	0	0.0240587	0	0	0	0	0	0	0	0	0	0	TCCCAGCAGTCCAAGTCGCAATCACAATTATTGGGTCTAAAACATCCGTAGCTTGCTTTGTAAGTCTCTTGTGAAATCCGGCCTCTTAAGGGTCGAAGTGCGAgagaTACTGCTTAGCTTGAGACCGGGAGAGGTAAGAAGTACAAATGGAGTAGCGGTAAAATGTGTTGATCCTATTTGGACTAACAACAGCGAAGGCATCTTACTAGAACGGATCTGACAGTGAGGGATGAAGGCTAGGGGCGCAAAAGGGATTAGATACCCCTGTAGTCCTAGCAGTAAACACTGCACACTAAACATCGGAGCCTCCTCGAGAGGTTTCGGTGCTGTAGCGAAGGCGAAGAGTGTGCTACCTGGGAAGTATAGTCGCAAGACCGAAACTTAA
1239	uncultured Methanococcoides	0	0	0.0120294	0	0	0	0	0	0	0	0	0	0	0	0	0	0	0	0.0120294	0	0	0	0	0	0	0	TCCCAGCAGTCCAAGTCGCAGCCACAATTATTGGGTCTAAAATATCCGTAGCTTGCTTTACAAGTCTCTTGTGAAATCTGGCCTCTTAAGGGTCGGGCGTGCAAGAGATACTGTTTAGCTAGAGACCGGGAGACGTAAGAAGTACGAATAGGGTAGCGGTAAAATGTGTTGATCCTATTTGGACTAACAATAGCGAAGGCATCTTACGAGAACGGATCTGACAGTGAGGGATGAAGGCTAGGGGCGCAAAGTGGATTAGATACCCATGTAGTCCTAGCAGTAAACACTGTACACTGAACATTAGGGCCTCTTCGAGAGGTTCTAGTGCTGTAATGAAGATGGAGAGTGTACTACCTGGGAAGTATAGTCGCAAGACCGAAACTTAA
1422	uncultured Methanococcoides	0	0	0.0240587	0	0	0	0	0	0	0	0	0	0	0	0	0	0	0	0	0	0	0	0	0	0	0	TCCCAGCGGTCCAAGTCGCAGCCACATTTGTTGGGTCTAAAACATCCGTAGCTTGCCTTTCAAGTCTCATGTGAAATCTGGCCTCTTAAGGGTCGGGCGTGCATGAGATACTGTTAGGCTAGAGACCGGGAGACGTAAGAAGTACAGACGGGGTAGCGGTAAAATGTGTTGATCCTGTCTGGACTAACAATAGCGAAGGCATCTTACGAGAACGGATCTGACAGTGAGGGATGAAGGCTAGGGGCGCAAAGTGGATTAGATACCCATGTAGTCCTAGCAGTAAACACTGCACACTAAACATTGGGGCCTCTTCGAGAGGTTTCAGTGCTGTAGGGAAGCCGGAGAGTGTGCTACCTGGGAAGTATAGTCGCAAGACCGAAACTTAA
1438	Methanosarcina	0	0	0	0	0	0	0	0	0.0120294	0	0	0	0	0	0	0	0	0	0	0	0	0	0	0	0	0	TCCCGGAGCCACAAGTGGGGACCACGTTTATTGGGTCTAAAGCGTTCGTAGCCGTCGTTCTAAGTTCTTTGTGAAATTGTTGGGCTTAACCCAGCAACGTGCAAGGAATACTGGAACGATAGAGACTGGGAGGAGGCAAGGGTATGTCTTGGGTAGCGGTAAAATGCGATAATCCTTGATAGACCACCAACAGCGAAGGCACTTGTCTAGAACAGGTCTGACGGTCAGGAACGAAAGCTAGGGGAGCAAACCGGATTAGATACCCGGGTAGTCCTAGCCGTAAACGCTGCATGCTAGGTGTTGTGCATTCTCTATGAATGTGCAGTGCCGGAGTGAAGACGTTAAGCATGCCACCTGGGAAGTACGGCCGCAAGACTGAAACTTTA
275	uncultured Methanosarcina	0.132323	0	0.19247	0.0360881	0	0	0	0	0	0	0	0	0	0.0360881	0	0	0	0	0.0120294	0	0	0	0	0.0120294	0	0	CACCGGCGGCCCGAGTGGTGATCGTGATTATTGGGTCTAAAGGGTCCGTAGCCGGTTTGGTCAGTCCTCCGGGAAATCTGATAGCTCAACTATTAGGCTTTCGGgggATACTGCCAGACTTGGAACCGGGAGAGGTAAGAGGTACTACAGGGGTAGGAGTGAAATCTTGTAATCCCTGTGGGACCACCTGTGGCGAAGGCGTCTTACCAGAACGGGTTCGACGGTGAGGGACGAAAGCTGGgggCACGAACCGGATTAGATACCCGGGTAGTCCCAGCCGTAAACGATGCTCGCTAGGTGTCAGGCATGGCGCGACCGTGTCTGGTGCCGCAGGGAAGCCGTGAAGCGAGCCACCTGGGAAGTACGGCCGCAAGGCTGAAACTTAA
181	Aciduliprofundum	0.0120294	0	0	0	0	0	0	0	0	0	0	0	0	0.0120294	0	0	0	0.0601468	0	0.0120294	0	0.0721761	0.108264	0	0.0240587	0	CACCAGCGCCACGAGTGGCTATCGCGATTATTGGGCCTAAAGCGTCCGTAGTCGGGCTCGTGCATCCTCTGTGAAATCGTTGCGCTTAACGTAACGGCATGCGGgggACACGGCGAGCCTTGAGACCGGGAGGCGTGAAGGGTACTCTTAGGGGACCGGTAAAATGGTATAATCCTAAGAAGACCACCTGTGGCGAAGGCGCTTCACGAGAACGGATCTGACGATGAGGGACGAAAGCCAGGGGAGCAAACCGGATTAGATACCCGAGTAGTCCTGGCCGTAAACGCTGTCAGCTAGGTGTTGCGTTACCCTGAGGTAACGCAGTATCGGAGCGAAGGTATTAAGCTGACCGCCTGGGAAGTACGGTCGCAAGACTGAAACTTTA
1660	Aciduliprofundum	0	0.0481174	0	0	0	0	0	0	0	0	0	0	0	0	0	0	0	0	0.0360881	0	0.0120294	0	0	0	0	0	CACCAGCGCCACGAGTGGCTATCGCGATTATTGGGCCTAAAGCGTCCGTAGTCGGTTCTGTACATCCTCTGTGAAATCGTTGCGCTTAACGTAACGGCATGCGGgggACACGGCAGAGCTTGAGACCGGGAGGCGTGAAGGGTATTCTTAGGAGACCGGTAAAATGGTATAATCCTAAGAGGACCACCTGTGGCGAAGGCGCTTCACGAGAACGGATCTGACGATGAGGGACGAAAGCCAGGGGAGCAAACCGGATTAGATACCCGAGTAGTCCTGGCCGTAAACGCTGTCAGCTAGGTGTTGCGTTACCCTGAGGTAACGCAGTATCGGAGCGAAGGTATTAAGCTGACCGCCTGGGAAGTACGGTCGCAAGACTGAAACTTTA
1148	Aciduliprofundum	0.0120294	0	0.0240587	0	0	0	0	0	0	0	0	0	0	0	0	0	0	0	0	0	0	0	0	0	0	0	CACCAGCGCCACGAGTGGCGACCGCGATTATTGGGCCTAAAGCGTCCGTAGTCTGGCAAGTACATCTTCTGTGAAATCGTTGCGCTCAACGTAACGGCATGCGGAAGACACGACTTGTCTTGAGACCGGGAGGCGTGTGAGGTATTCCGGggggACCGGTAAAATGGTATAATCCCCGGAGGACCACCTGTGGCGAAGGCGTCACACGAGAACGGATCTGACGATGAGGGACGAAAGCCAGGGGAGCAAACCGGATTAGATACCCGAGTAGTCCTGGCCGTAAACGCTGTCAACTAGGTGTTGCAGTACCTTGTGGTACTGCAGTATCGGAGCGAAGGTATTAAGTTGACCGCCTGGGAAGTACGGTCGCAAGACTGAAACTTTA
1621	Aciduliprofundum	0	0	0	0	0	0	0	0	0	0	0	0	0	0.0120294	0	0	0	0.0120294	0	0	0.0240587	0.0120294	0	0	0	0	TACCAGCACCCCGAGTGGTCGGGACGTTTATTGGGCCTAAAGCGTCCGTAGTCTGGCTTGTGCATCTTCTGTGAAATCGTTGCGCTTAACGTAACGGCATGCGGGAGACACGGCAAGTCTTGAGACCGGGAGGCGTCGAGGGTACTCTTAGGGGACCGGTAAAATGGTATAATCCTAAGAAGACCACCTGTGGCGAAGGCGCTCGACGAGAACGGATCTGACGATGAGGGACGAAAGCCAGGGGAGCAAACCGGATTAGATACCCGAGTAGTCCTGGCCGTAAACGCTGTCAGCTAGGTGTTGCATGTCCTTGAGGACTTGCAGTATCGGAGCGAAGGTATTAAGCTGACCGCCTGGGAAGTACGGTCGCAAGACTGAAACTTTA
46	Palaeococcus	0	0	0.0240587	0	0.0360881	0.0120294	0	0.144352	0	0	0	0	0	0.108264	0.18044	0.108264	0.144352	0.0721761	0	0.0842055	1.58787	0.264646	0.0120294	0.240587	0.348851	0.0240587	CACCAGCGCCACGAGTGGCAATCGCGATTATTGGGCCTAAAGCGTCCGTAGTCTGGCTTGTACATCTTCTGTGAAATCGTTGCGCTTAACGTAACGGCATGCGGGAGACACGGCAAGCCTTGAGACCGGGAGGCGTCGAGGGTACTCTTAGGGGACCGGTAAAATGGTATAATCCTAAGAAGACCACCTGTGGCGAAGGCGCTCGACGAGAACGGATCTGACGATGAGGGACGAAAGCCAGGGGAGCAAACCGGATTAGATACCCGAGTAGTCCTGGCCGTAAACGCTGTCAGCTAGGTGTTGCATGTCCTTGAGGACTTGCAGTATCGGAGCGAAGGTATTAAGCTGACCGCCTGGGAAGTACGGTCGCAAGACTGAAACTTTA
75	Palaeococcus	0.0240587	0.0601468	0.0601468	0	0	0.0120294	0	0.0240587	0	0	0	0.0360881	0	0.0481174	0.0721761	0.120294	0.0120294	0.0842055	0.0721761	0.0842055	0.324792	0.252616	0.0240587	0	0.120294	0	CACCAGCGCCACGAGTGGCCACCGCGATTATTGGGCCTAAAGCGTCCGTAGTCGGGCTTGTGCATCTTCTGTGAAATCGCTGCGCTTAACGTAGCGGCATGCGGAAGACACGGCAAGCCTTGAGACTGGAAGGCGTCAGGGGTACTCCGGggggACCGGTAAAATGGTATAATCCCCGGAAGACCACCTGTGGCGAAGGCGCCTGACGAGTACAGATCTGACGATGAGGGACGAAAGCCAGGGGAGCAAACCGGATTAGATACCCGAGTAGTCCTGGCCGTAAACGCTGTCAGCTAGGTGTTGCGTTATCTTGAGATAACGCAGTATCGGAGCGAAGGTATTAAGCTGACCGCCTGGGAAGTACGGTCGCAAGACTGAAACTTTA
304	Methanomassiliicoccus intestinalis	0.0360881	0	0.216528	0.0842055	0.0120294	0.0120294	0	0	0.0120294	0	0	0	0	0.0120294	0	0	0	0	0.0240587	0	0	0	0	0	0	0	TACCCGCGCCCCGAGTGGTGGTCGATATTATTGAGCCTAAAACGTCCGTAGCCGGTCTTCTAAATCCTTGGGTAAATCGGGCAGCTTAACTGTCCGAATTCCGGGGAGACTGGGAGACTTGGGACCGGGAGAGGTCAGAGGTACTTCTGGGGTAGGGGTAAAATCCTGTAATCCTGGAAGGACCACCGGTGGCGAAGGCGTCTGACTAGAACGGATCCGACGGTGAGGGACGAAGCCCTGGGGCGCAAACGGGATTAGATACCCCGGTAGTCCAGGGTGTAAACGCTGCGGGCTTGGTGTTGGgggTCCTTAGTGGGCGCCCAGTGCCGGAgagaAGTTGTTAAGCCTGCTGCTTGGGGAGTATGTCCGCAAGGATGAAACTTAA
19	Methanomassiliicoccus	1.49164	1.68411	0.685673	0.878143	0.842055	1.44352	0.156382	0.637556	0.757849	0.360881	0.408998	1.19091	0.240587	1.3954	0.998436	0.589438	0.493203	0.92626	1.17888	1.35932	2.73066	0.805967	0.878143	2.05702	1.88861	0.649585	TACCCGCAGCACAAGTGGTGGTCATTATTATTGGGCCTAAAGCGTCCGTAGCTGGCCTGTTAGATGCCTGGGTAAATCGATGCGCTCAACGCATCGAACTCCGGGTAGACCGGCAGGCTTGGGACCGGGAGAGGCGTGAGCTACTCGAGGGGTAGGGGTAAAATCCTGTAATCCTTCGGGGAGGACCAGTGGCGAAGGCGTCACGCTAGAACGGCTCCGACAGTGAGGGACGAAGCCCTGGGGCGCAAACCGGATTAGATACCCGGGTAGTCCAGGGTGTAAACGCTGCAGACTTGGTGTCGCTGATCCTACGAGGGTTGGCGGTGCCGTAGAGAAGTTGTTTAGTCTGCCGCCTGGGGAGTACGGTCGCAAGACTGAAACTTAAA
27	Methanomassiliicoccus	0.240587	0.577409	0.18044	0.505233	0.445086	0.360881	0.481174	0.457115	0.240587	0.144352	0.0601468	0.577409	0.0721761	0.360881	0.360881	0.156382	0.577409	0.336822	0.264646	0.73379	1.08264	0.649585	0.830025	0.805967	0.348851	0.541321	TACCCGCAGCACAAGTGGTGGTCATTATTATTGGGCCTAAAGCGTCCGTAGCTGGCTTGTTAGATGCCTGGGTAAATCGATGCGCTTAACGCATCGAATTCCGGGTAGACCGGCAAGCTCGAGACCGGGAGAGGTGTAGGGTACTCGGggggTAGGGGTAAAATCCTGTAATCCTCCGGGGACGACCAGTGGCGAAGGCGCTACACTAGAACGGCTCTGACAGTGAGGGACGAAGCCCTGGGGCGCAAACCGGATTAGATACCCGGGTAGTCCAGGGTGTAAACGCTGCGGACTTGGTGTCGGTGATCCTACGAGGGTTGCCGGTGCCGGAgagaAGTTGTTGAGTCCGCCGCCTGGGGAGTACGGTCGCAAGACTGAAACTTAA
107	Methanomassiliicoccus	0.457115	0.396969	0.396969	0.168411	0.0120294	0.0240587	0.0721761	0.0962348	0.264646	0.144352	0.132323	0.0721761	0.0842055	0.108264	0.144352	0.144352	0.0481174	0.228558	0.348851	0.252616	0.384939	0.288704	0.0842055	0.228558	0.18044	0.0721761	TACCCGCAGCTCAAGTGGTGGTCATTATTATTGGGCCTAAAGCGTCCGTAGCTGGCCTGTTAGATGCCTGGGTAAATCGATGCGCTCAACGTATCGAATTCCGGGTAGACCGGCAGGCTCGAGACCGGGAGAGGTGTAGGCTACTCGAGGGGTAGGGGTAAAATCCTGTAATCCTTCGGGGAGGACCAGTGGCGAAGGCGCTACACTAGAACGGCTCTGACAGTGAGGGACGAAGCCCTGGGGCGCAAACCGGATTAGATACCCGGGTAGTCCAGGGTGTAAACGCTGCAGACTTGGTGTCGGTGATCCTACGAGGGTTGCCGGTGCCGTAGAGAAGTTGTTTAGTCTGCCGCCTGGGGAGTACGGTCGCAAGACTGAAACTTAA
115	Methanomassiliicoccus	0.120294	0.19247	0.120294	0.0120294	0	0	0	0	0.0240587	0.0601468	0.0842055	0	0	0	0	0	0	0	0.0962348	0	0	0	0	0	0	0	TACCCGCAGCTCAAGTGGTGGTCATTATTATTGGGCTTAAAGCGTCCGTAGCTGGCTTGTTAGATGCCTGGGTAAATCGATGTGCTTAACGCATCGAATTCCGGGTAGACCGGCAAGCTCGAGACCGGGAGAGGTGTAGGCTACTCGGggggTAGGGGTAAAATCCTGTAATCCTCCGGGGAGGACCAGTGGCGAAGGCGCTACACTAGAACGGCTCTGACAGTGAGGGACGAAGCCCTGGGGCGCAAACCGGATTAGATACCCGGGTAGTCCAGGGTGTAAACGCTGCAGACTTGGTGTCGCTGGCCCTACGTGGGCTGGCGGTGCCGGAgagaAATCGTTGAGTCTGCCGCCTGGGGAGTACGGTCGCAAGACTGAAACTTAA
129	Methanomassiliicoccus	0.132323	0.120294	0.108264	0.0962348	0	0	0	0.0120294	0.144352	0.0481174	0.0240587	0.0120294	0.0120294	0.0120294	0.0240587	0.0240587	0.0120294	0.108264	0.0842055	0.132323	0	0.0240587	0.0240587	0.0360881	0	0.0120294	TACCCGCAGCACAAGTGGTGGTCATTATTATTGGGCCTAAAGCGTCCGTAGCTGGCCTGTTAGATGCCTGGGTAAATCGGTGCGCTCAACGCACCGAACTCCGGGTAGACCGGCAGGCTCGAGACCGGGAGAGGCATGGGCTACTCGCGGGGTAGGGGTAAAATCCTGTAATCCTGCGGGGAGGACCAGTGGCGAAGGCGCCATGCTAGAACGGCTCTGACAGTGAGGGACGAAGCCCTGGGGCGCAAACCGGATTAGATACCCGGGTAGTCCAGGGTGTAAACGCTGCAGACTTGGTGTCGGTGATCCTACGAGGGTTGCCGGTGCCGGAgagaAGTTGTTGAGTCTGCCGCCTGGGGAGTACGGTCGCAAGACTGAAACTTAA
223	Methanomassiliicoccus	0.541321	0.817996	0.324792	0.360881	0.56538	0.433057	0.0481174	0.421027	0.108264	0.120294	0.0962348	0.445086	0.0842055	0.312763	0.132323	0.156382	0.541321	0.336822	0.360881	0.577409	0.396969	0.252616	0.216528	0.505233	0.156382	0.120294	TACCCGCAGCACAAGTGGTGGTCATTATTATTGGGCCTAAAGCGTCCGTAGCTGGCCTGTTAGATGCCTGGGTAAATCGATGCGCTCAACGTATCGAATTCCGGGTAGACCGGCAGGCTCGGGACCGGGAgagaTGCGAGCTACTCGCGGGGTAGGGGTAAAATCCTGTAATCCTGCGGGGAGGACCAGTGGCGAAGGCGTCGCATTAGAACGGCTCCGACAGTGAGGGACGAAGCCCTGGGGCGCAAACCGGATTAGATACCCGGGTAGTCCAGGGTGTAAACGCTGCAGACTTGGTGTCGGTGATCCTACGAGGGTTGCCGGTGCCGTAGAGAAGTTGTTTAGTCTGCCGCCTGGGGAGTACGGTCGCAAGACTGAAACTTAA
386	Methanomassiliicoccus	0.288704	0.336822	0.0721761	0.312763	0.240587	0.132323	0.0240587	0.144352	0.0962348	0.0601468	0.0481174	0.19247	0.0360881	0.216528	0.18044	0.108264	0.0360881	0.0360881	0.216528	0.216528	0.0721761	0.276675	0.0601468	0.0240587	0.0360881	0.0240587	TACCCGCAGCACAAGTGGTGGTCATTATTATTGGGCCTAAAGCGTCCGTAGCTGGTTTGTTAAATGCCTGGGTAAATCGATGCGCTTAACGTATCGAACTCCGGGTAGACTGGCAAACTCGAGACCGGGAGAGGTGTAGGCTACTCGCGGGGTAGGGGTAAAATCCTGTAATCCTGCGGGGAGGACCAGTGGCGAAGGCGCTACACTAGAACGGCTCTGACAGTGAGGGACGAAGCCCTGGGGCGCAAACCGGATTAGATACCCGGGTAGTCCAGGGTGTAAACGCTGCAGACTTGGTGTCGGTGATCCTACGAGGGTTGCCGGTGCCGGAgagaAGTTGTTGAGTCTGCCGCCTGGGGAGTACGGTCGCAAGACTGAAACTTAA
658	Methanomassiliicoccus	0.0120294	0	0	0	0	0	0	0.0120294	0.0240587	0.0120294	0.0120294	0	0	0.0842055	0.0360881	0.0481174	0	0.0481174	0	0.0240587	0.0721761	0.0120294	0	0.0481174	0.0481174	0.0120294	TACCAGCACCCCGAGTGGTCGGGACGATTATTGGGCCTAAAGCGTCCGTAGCTGGCCTGTTAGATGCCTGGGTAAATCGATGCGCTCAACGCATCGAACTCCGGGTAGACCGGCAGGCTTGGGACCGGGAgagaTGTGAGCTACTCGAGGGGTAGGGGTAAAATCCTGTAATCCTTCGGGGAGGACCAGTGGCGAAGGCGTCACATTAGAACGGCTCCGACAGTGAGGGACGAAGCCCTGGGGCGCAAACCGGATTAGATACCCGGGTAGTCCAGGGTGTAAACGCTGCAGACTTGGTGTCGCTGATCCTACGAGGGTTGGCGGTGCCGTAGAGAAGTTGTTTAGTCTGCCGCCTGGGGAGTACGGTCGCAAGACTGAAACTTAA
798	Methanomassiliicoccus	0.0481174	0	0.0240587	0.0240587	0	0	0	0	0.0120294	0.0481174	0.120294	0	0	0	0	0	0	0.0120294	0.0360881	0	0	0	0	0	0	0	TACCCGCAGCACGAGTGGTGGTCATTATTATTGGGCCTAAAGCGTCCGTAGCTGGCCTGCTAGATGCCTGGGTAAATCGAATCGCTCAACGATTCGAATTCCGGGTAGACCGGCAGGCTCGAGACCGGGAgagaTGTGGGCTACTCGAGGGGTAGGGGTAAAATCCTGTAATCCTTCGGGGAGGACCAGTGGCGAAGGCGCCACATTTGAACGGCTCTGACAGTGAGGGACGAAGCCCTGGGGCGCAAACCGGATTAGATACCCGGGTAGTCCAGGGTGTAAACGCTGCAGACTTGGTGTCGGAGATCCTACGAGGGTCGCCGGTGCCGGAgagaAGTCGTTGAGTCTGCCGCCTGGGGAGTACGGTCGCAAGACTGAAACTTAA
1628	Methanomassiliicoccus	0.0842055	0.300734	0.168411	0.204499	0.55335	0.324792	0.18044	0.18044	0.120294	0.0360881	0.0240587	0.396969	0.0240587	0.37291	0.589438	0.108264	0.0120294	0.0481174	0.0962348	0.252616	0.348851	0.348851	0.19247	0.37291	0.37291	0.144352	TACCCGCAGCTCAAGTGGTGGTCATTATTATTGGGCCTAAAGCGTCCGTAGCAGGCTTGTTAGATGCCTGGGTAAATCGATGCGCTTAACGCATCGAATTCCGGGTAGACCGGCAAGCTCGAGACCGGGAGAGGTGTAGGCTACTCGAGGGGTAGGGGTAAAATCCTGTAATCCTTCGGGGAGGACCAGTGGCGAAGGCGCTACACTAGAACGGCTCTGACTGTGAGGGACGAAGCCCTGGGGCGCAAACCGGATTAGATACCCGGGTAGTCCAGGGTGTAAACGCTGCAGATTTGGTGTCGCTGATCCTACGAGGGTTGGCGGTGCCGGAgagaAGTTGTTGAATCTGCCGCCTGGGGAGTACGGTCGCAAGACTGAAACTTAA
101	Methanomassiliicoccus	0.18044	0.469145	0.0601468	0.156382	0.433057	0.264646	0.144352	0.240587	0.0962348	0.0360881	0.0240587	0.276675	0	0.19247	0.18044	0.0601468	0.120294	0.0962348	0.0962348	0.156382	0.228558	0.156382	0.19247	0.168411	0.108264	0.0842055	TACCCGCAGCACAAGTGGTGGTCATTATTATTGGGCCTAAAGCGTCCGTAGCTGGCGTGTTAGATGCCTGGGTAAATCGAAGCGCTCAACGTTTCGAATTCCGGGTAGACCGGCACGCTCGAGACCGGGAGAGGCATGGGGTACTCGGggggTAGGGGTAAAATCCTGTAATCCTCCGGGGACGACCAGTGGCGAAGGCGCCATGCTAGAACGGCTCTGACAGTGAGGGACGAAGCCCTGGGGCGCAAACCGGATTAGATACCCGGGTAGTCCAGGGTGTAAACGCTGCCGACTTGGTGTCGGGGATCCTACGAGGGTTCCCGGTGCCGGAgagaAGTCGTTGAGTCGGCCGCCTGGGGAGTACGGTCGCAAGACTGAAACTTAA
312	Methanomassiliicoccus	0.0721761	0	0.0360881	0.0721761	0.0721761	0.0360881	0	0.0721761	0.0120294	0.0601468	0	0.0601468	0	0.132323	0.144352	0	0	0.0120294	0.0481174	0.120294	0.240587	0.144352	0.0240587	0.0481174	0.0721761	0.0120294	TACCCGCAGCACAAGTGGTGGTCATTATTATTGGGCCTAAAGCGTCCGTAGCAGGCTTGTTAGATGCCTGGGTAAATCGATGCGCTCAACGCATCGAACTCCGGGTAGACCGGCAAGCTCGAGACCGGGAGAGGCATGGGCTACTCGAGGGGTAGGGGTAAAATCCTGTAATCCTTCGGGGAGGACCAGTGGCGAAGGCGCCATGCTAGAACGGCTCTGACTGTGAGGGACGAAGCCCTGGGGCGCAAACCGGATTAGATACCCGGGTAGTCCAGGGTGTAAACGCTGCAGACTTGGTGTCGCTGGTCCTACGAGGGCTGGCGGTGCCGGAgagaAGTTGTTGAGTCTGCCGCCTGGGGAGTACGGTCGCAAGACTGAAACTTAA
185	Methanomassiliicoccus	0.0721761	0.0601468	0.0360881	0.0120294	0	0	0	0	0.0842055	0.0481174	0.0842055	0	0.0240587	0	0.0601468	0.0360881	0	0.0601468	0.132323	0.0842055	0	0.0240587	0	0	0	0.0120294	TACCTGCAGCCCAAGTGGTGCTCGTTATTATTGGGTCTAAATCGTCCGTAGTCGGCCGGGTAGATGCCTGGGTAAATCGAAGCGCTCAACGTTTCGAATTCCAGGTAGACCGCCCGGCTTGAGATCGGGTGAGGTGCGAGGTACTTCGGgggTAGGGGTAAAATCCTGTAATCCTCGAGGGACCACCAGTGGCGAAGGCGTCGCACTAGAACGAGTCTGACGATCAGGGACGAAGCCCTGGGGCGCAAACGGGATTAGATACCCCGGTAGTCCAGGGTGTAAACGCTGTGGGCTTGGTGTCGGGGATCCTACGAGGGTTCCCGGTGCCGGAGCGAAGGTGTTAAGCCTACAACCTGGGGAGTACGGTCGCAAGACTGAAACTTAA
348	Methanomassiliicoccus	0.0120294	0	0	0.0240587	0	0	0	0	0.0120294	0.0360881	0.0120294	0	0	0	0	0	0	0	0.0481174	0	0	0	0	0	0	0	TACCTGCAGCCCGAGTGGTGCTCGTTATTATTGGGTCTAAATCGTCCGTAGTCGGCTGCGTAGATGCTTGGGTAAATCGAGGCGCTTAACGTCTCGAATTCCAGGTAGACCGcgcgGCTAGGGACCGGGAGAGGTTCGAAGTACTCCGGgggTAGGGGTAAAATCCTGTAATCCTCGGgggACTACCAGTGGCGAAGGCGTCGAACTAGAACGGCTCCGACGATCAGGGACGAAGCCCTGGGGCGCAAACGGGATTAGATACCCCGGTAGTCCAGGGTGTAAACGCTGCAGGCTTGGTGTCGGCGATCCCACGAGGGTGGCCGGTGCCGGAGCGAAGGTGTTAAGCCTGCAACCTGGGGAGTACGGTCGCAAGACTGAAACTTAA
735	Methanomassiliicoccus	0	0	0.0240587	0	0	0	0	0	0.0120294	0.0120294	0	0	0	0	0	0	0	0	0	0	0	0	0	0	0	0	TACCTGCAGCCCGAGTGGTACTCGTTATTATTGGGTCTAAATCGTCCGTAGTCGGTTGCGTAGATGCCTGGGTAAATCGAAGCGCTTAACGTTTCGAATTCCAGGTAGACCGcgcgACTAGGGATCGGGAGAGGTGCAAAGTACTCCGGgggTAGGGGTAAAATCCTGTAATCCTCGGgggACTACCAGTGGCGAAGGCGTTGCACTAGAACGAGTCCGACGATCAGGGACGAAGCCCTGGGGCGCAAACGGGATTAGATACCCCGGTAGTCCAGGGTGTAAACGCTGCAGGCTTGGTGTCGGCGACCCTACGAGGGTGGCCGGTGCCGGAGCGAAGGTGTTAAGCCTGCAACCTGGGGAGTACGGTCGCAAGACTGAAACTTAA
1118	Methanomassiliicoccus	0	0	0	0	0	0	0.0120294	0	0.0240587	0.0120294	0	0	0	0	0	0.0120294	0	0	0.0120294	0	0	0	0	0	0	0	TACCTGCAGCCCGAGTGGTGCTCGTTATTATTGGGTCTAAATCGTCCGTAGTCGGCCGAGTAGATGCCTGGGTAAATCGAGGCGCTTAACGTCTCGAATTCCGGGTAGACCGCTCGGCTTGGGATCGGGAGAGGTGCGAGGTACTCCGGgggTAGGGGTAAAATCCTGTAATCCTCGGgggACCACCAGTGGCGAAGGCGTCGCACTAGAACGAGTCCGACGATCAGGGACGAAGCCCTGGGGCGCAAACGGGATTAGATACCCCGGTAGTCCAGGGTGTAAACGCTGTGGGCTTGGTGTCGGGGATCCTACGAGGGTTCCCGGTGCCGGAGCGAAGGTGTTAAGCCTACAACCTGGGGAGTACGGTCGCAAGACTGAAACTTAA
37	Methanomassiliicoccus	0.168411	0.529291	0.276675	0.120294	0.625526	0.312763	0.132323	0.228558	0.252616	0.204499	0.324792	0.360881	0.0601468	0.252616	0.216528	0.0360881	0.0601468	0.132323	0.264646	0.120294	0.0360881	0.18044	0.132323	0.0120294	0.0601468	0.0240587	TACCTGCAGCCCAAGTGGTGCTCGTTATTATTGGGTCTAAAACGTCCGTAGTCGGCTGAGTAGATGCCCGGGTAAATCGCAGCGCTCAACGTTGCGAATTCCGGGTAGACCGCTCGGCTAGGGAGTGGGAGAGGTGTGAGGTACTCTGAGGGTAGGGGTAAAATCCTGTAATCCTTGGgggACCACCAGTGGCGAAGGCGTCACACTAGAACACGTCCGACGATCAGGGACGAAGCCCTGGGGCGCAAACGGGATTAGATACCCCGGTAGTCCAGGGTGTAAACGCTGCCGGCTTGGTGTCGCGGATCCTACGTGGGTACGCGGTGCCGGAGTGAAGATGTTAAGCCGGCTACCTGGGGAGTACGGTCGCAAGACTGAAACTTAA
95	Methanomassiliicoccus	0.156382	0.288704	0.228558	0.0962348	0.0120294	0.0240587	0.0481174	0.0601468	0.396969	0.0962348	0.0962348	0.132323	0.0962348	0.0601468	0.204499	0.0481174	0	0.0120294	0.0842055	0.0481174	0.0120294	0.0120294	0.0240587	0.0240587	0	0	TACCTGCAGCCCGAGTGGTGCTCGTTATTATTGGGTCTAAAACGTCCGTAGTCGGTTGAGTAGATGCCCGGGTAAATCGCAGCGCTTAACGTTGCGAATTCCGGGTAGACCGCTCGACTAGGGATTGGGAGAGGTGCATAGTACTCTGAGGGTAGGGGTAAAATCCTGTAATCCTTGGgggACTACCAGTGGCGAAGGCGATGCACTAGAACAAGTCCGACGATCAGGGACGAAGCCCTGGGGCGCAAACGGGATTAGATACCCCGGTAGTCCAGGGTGTAAACGCTGCCGGCTTGGTGTCGCGGATCCTACGTGGGTACGCGGTGCCGGAGTGAAGATGTTAAGCCGGCTACCTGGGGAGTACGGTCGCAAGACTGAAACTTAA
119	Methanomassiliicoccus	0.0481174	0.0962348	0.0601468	0.0240587	0	0	0.0721761	0	0.0601468	0.0240587	0	0	0.0120294	0.0120294	0.0120294	0.0240587	0	0	0.0481174	0.0120294	0	0.0120294	0.0240587	0	0	0	TACCTGCAGCCCGAGTGGTGCTCGTTATTATTGGGTCTAAATCGTCCGTAGTCGGCTAAGTAGATGCCCGGGTAAATCGCAGCGCTCAACGTTGCGAATTCCGGGTAGACCGCTTGGCTAGGGATTGGGAGAGGTGCAAAGTACTTCGAGGGTAGGGGTAAAATCCTGTAATCCTCGGgggACTACCAGTGGCGAAGGCGTTGCACTAGAACAAGTCCGACGATCAGGGACGAAGCCCTGGGGCGCAAACGGGATTAGATACCCCGGTAGTCCAGGGTGTAAACGCTGCCGGCTTGGTGTCGGGGATCCTACGAGGGTACCCGGTGCCGGAGCGAAGGTGTTAAGCCGGCAACCTGGGGAGTACGGTCGCAAGACTGAAACTTAA
491	Methanomassiliicoccus	0	0	0	0	0	0	0	0.0240587	0.0120294	0	0	0	0	0	0.0120294	0	0	0	0	0.0120294	0	0	0	0	0	0	TACCTGCAGCCCGAGTGGTGCTCGTTATTATTGGGTCTAAATCGTCCGTAGTCGGCCAAGTAGATGCCCGGGTAAATCGCAGCGCTTAACGTTGCGAATTCCGGGTAGACCGCTCGGCTAGGGAATGGGAGAGGCGCATAGTACTCTGAGGGTAGGGGTAAAATCCTGTAATCCTTGGgggACTACCAGTGGCGAAGGCGATGCGCTAGAACATGTCCGACGATCAGGGACGAAGCCCTGGGGCGCAAACGGGATTAGATACCCCGGTAGTCCAGGGTGTAAACGCTGCCGGCTTGGTGTCGGGGATCCTACGCGGGTACCCGGTGCCGGAGCGAAGGTGTTAAGCCGGCAACCTGGGGAGTACGGTCGCAAGACTGAAACTTAA
1378	Methanomassiliicoccus	0	0	0	0	0	0	0	0	0	0	0	0	0	0	0	0	0	0	0.0120294	0	0	0	0	0	0	0	TACCTGCAGCCCGAGTGGTGCTCGTTATTATTGGGTCTAAATCGTCCGTAGTCGGCTGAGTAGATGCCCGGGTAAATCGCAGCGCTCAACGTTGCGAATTCCGGGTAGACCGCTCGGCTAGGGATTGGGAGAGCCGCGAGGTACTCTGAGGGTAGGGGTAAAATCCTGTAATCCTTGGgggACCACCAGTGGCGAAGGCGTCGCGGTAGAACAAGTCCGACGATCAGGGACGAAGCCCTGGGGCGCAAACGGGATTAGATACCCCGGTAGTCCAGGGTGTAAACGCTGCCGGCTTGGTGTCGCGGATCCTACGTGGGTACGCGGTGCCGGAGCGAAGGTGTTAAGCCGGCAACCTGGGGAGTACGGTCGCAAGACTGAAACTTAA
851	Candidatus Nitrososphaera	0	0	0	0	0.0240587	0	0	0	0	0	0	0	0	0	0.0120294	0	0	0.0120294	0	0	0.0240587	0	0	0	0	0	TACCAGCTCCTCGAGTGGTCGGGGCGATTATTGGGCCTAAAGCATCCGTAGCCGGTTCTGTAGGTCCTCTGTTAAATCCAACGGCTTAACCGTTGGCCCGCAGAGGATACCGCAGGACTAGGAGGCGGGAGAGGCAGACGGTACTCTACGTGTAGGGGTAAAATCCTTTGATCCGTAGAAGACCACCAGTGGCGAAGGCGGTCTGCCAGAACGCGCTCGACGGTGAGGGATGAAAGCTGGgggAGCGAACCGGATTAGATACCCGGGTAGTCCCAGCCGTAAACGATGCGAGCTAGATGATTCAGTCGCAAATCGCGATTGAAGTGTCGCAGGGAAGCCGTTAAGCTCGCCGCCTGGGGAGTACGGTCGCAAGACTGAAACTTAA
758	uncultured Nitrososphaera	0	0	0.0120294	0	0	0	0	0	0	0	0	0	0	0.0240587	0	0	0.0120294	0.0120294	0	0.0240587	0	0	0	0	0	0	TACCAGCTCCTCGAGTGGTCGGGGCGATTATTGGGCCTAAAGCATCCGTAGCCTGTTCAGTAGGTCTTCTGCCAAATCCAGTCGCTTAACGATTGGGCTGCAGGAGATACCGCTGGACTAGGAGGCGGGAGAGGTAGACGGTACTCCGCGGGTAGGGGTAAAATCCTTTGATCCGCGGAAGACCACCAGTGGCGAAGGCGGTCTACCAGAACGCGCTCGACGGTGAGGGATGAAAGCTGGgggAGCGAACCGGATTAGATACCCGGGTAGTCCCAGCCGTAAACGATGCTAGCTAGATGATCCAATCGCAAATCGCGATTGGAGTGTCGCAGGGAAGCCGTTAAGCTAGCCGCCTGGGGAGTACGGTCGCAAGGCTGAAACTTAA
1000	Candidatus Nitrosopumilus	0.0481174	0	0.0360881	0	0	0	0	0	0	0	0	0	0	0	0	0	0	0	0	0	0	0	0	0	0	0	AACCAGCACCTCAAGTGGTCAGGATGATTATTGGGCCTAAAGCATCCGTAGCTCGTTTTGTAAGTTTTCGGTTAAATCCATGCGCTCAACGTATGGGCTGCCGGGAATACTGCATAACTAGGAAGTGGGAGAGGTAGACGGTACTCGGTAGGAAGGGGTAAAATCCTTTGATCTATTGATGACCACCTGTGGCGAAGGCGGTCTACCAGAACACGTTCGACGGTGAGGGATGAAAGCTGGgggAGCAAACCGGATTAGATACCCGGGTAGTCCCAGCTGTAAACTATGCAAACTCAGTGATGCATTGGCTTGTGGCCAATGCAGTGCTGCAGGGAAGCCGTTAAGTTTGCCGCCTGGGAAGTACGTACGCAAGTATGAAACTTAA
460	Candidatus Nitrosopumilus	0	0	0.0120294	0	0.0240587	0	0.0120294	0	0	0	0	0.0120294	0.0120294	0	0.0601468	0	0	0	0	0	0	0	0	0	0	0	TACCAGCTCCCCGAGTGGTCAGGACGATTATTGGGCCTAAAGCATCCGTAGCCGGCTCAGTAGGTCTCATGTTAAATCCACCGGCTTAACCGTTGGTCTGCATGGGATACCGCTGGGCTAGGAGGCGGGAGAGGCGGACGGTATTCCTTGGGTAGGGGTAAAATCCTTTGATCCAGGGAGGACCACCAGTGGCGAAGGCGGTCCGCCAGAACGCGCTCGACGGTGAGGGATGAAAGCTGGgggAGCGAACCGGATTAGATACCCGGGTAGTCCCAGCCGTAAACGATGCGAGCTAGGTAATGGGATGGCTACGTGCCATCCCAGTGCCGCAGGGAAGCCGTTAAGCTCGCCGCCTGGGAAGTACGGTCGCAAGACTGAAACTTAA
385	Candidatus Nitrosopumilus	0	0	0	0	0	0	0	0	0	0	0	0	0	0	0	0	0	0	0	0	0.0962348	0	0	0.0360881	0.0120294	0	TACCAGCTCCTCGAGTGGTCAGGGCGTTTATTGGGCCTAAAGCATCCGTAGCCTGCTTGGTAGGTCTCCTGTTAAATCCAACGGCTCAACCGTTGGTCTGCAGGAGATACCGCTAGGCTAGGAGGCGGGAGAGGCGGACGGTACTCCGAGGGTAGGGGTAAAATCCTTTGATCCCCGGAAGACCACCAGTGGCGAAGGCGGTCCGCCAGAACGCGCTCGACGGTGAGGGATGAAAGCTGGgggAGCGAACCGGATTAGATACCCGGGTAGTCCCAGCTGTAAACGATGCGAGCTAGGTGACACGACGCCTTCGGGGCATCGTGGTGCCGCAGGGAAGCCGTTAAGCTCGCCGCCTGGGGAGTACGGACGCAAGTCTGAAACTTAA
Thaumarchaeota
415	Candidatus Nitrososphaera	0	0	0	0	0	0	0	0	0	0	0	0	0	0	0.0240587	0.0120294	0	0	0	0	0.0601468	0	0	0.0481174	0.0120294	0	TACCAGCTCCTCGAGTGGTCGGGACGATTATTGGGCCTAAAGCACCCGTAGCCGGTTCCGTAAGTCCTCTGTTAAATCCAACCGCCCAACGGTTGGGCTGCAGAGGATACTGCGAGACTAGGAGGCGGGAGAGGCGGACGGTACTCCGCGGGTAGGGGTAAAATCCTTTGATCCGCGGAAGACCACCAGTGGCGAAGGCGGTCCGCCAGAACGCGCTCGACGGTGAGGGGTGAAAGCTGGgggAGCGAACCGGATTAGATACCCGGGTAGTCCCAGCCGTAAACGATGCGAGCTAGATGATTCAATCGCAGTTCGCGATTGAAGTGTCGCAGGGAAGCCGTTAAGCTCGCCGCCTGGGGAGTACGGTCGCAAGGCTGAAACTTAA
323	Candidatus Nitrososphaera	0	0	0	0.0120294	0.0360881	0.0120294	0	0	0	0	0	0.0360881	0	0	0	0.0120294	0.0360881	0	0	0	0	0	0.0240587	0	0	0	TACCAGCTCCTCGAGTGGTCGGGGCGATTATTGGGCCTAAAGCATCCGTAGCCGGTTCCGTAGGTCTCCTGCAAAATCCAGTCGCTCAACGATTGGCCCGCAGGAGATACCGCGGGACTAGGAGGCGGGAGAGGTGGACGGTACTCCACGTGTAGGGGTAAAATCCTTTGATCCGTGGAAGACCACCAGATTGCTTGCGGTTAATGACCACAGGCACGGTGAATGGCGAAGGCGGTCCACCAGAACGCGCTCGACGGTGAGGGATGAAAGCTGGgggAGCGAACCGGATTAGATACCCGGGTAGTCCCAGCCGTAAACGATGCGAGCTAGATGATCCAGTCGCAAATCGCGACTGGAGTGTCGCAGGGAAGCCGTTAAGCTCGCCGCCTGGGGAGTACG…
202	Nitrosotalea devanaterra	0	0	0	0	0.0481174	0	0.168411	0	0	0	0	0	0	0	0	0	0	0	0	0	0	0	0	0	0	0	TACCAGCACCTCGAGTGGTCAGGAGGTTTATTGGGCCTAAAGCATCCGTAGCCGGCTACGCAAGTCTCCGGTTAAATCCAGCTGCTCAACAGATGGGCTGCCGGAGATACTACATAGCTAGGGAGCGGGAGAGGTAGACGGTATTCTGTGGGTAGGGGTAAAATCCACTGATCCATAGAGGACCACCAGTGGCGAAGGCGGTCTACCAGAACGCGTTCGACGGTGAGGGATGAAAGCTGGgggAGCAAACCGGATTAGATACCCGGGTAGTCCCAGCTGTAAACGATGCAAACTCGGTGATGCATTGGCTTATGGCCAATGCAGTGCCGCAGGGAAGCCGTTAAGTTTGCCGCCTGGGAAGTACGGACGCAAGTCTGAAACTTAA
829	Nitrososphaera	0.0962348	0.0360881	0.0842055	0	0	0	0	0	0.0120294	0.0360881	0.0481174	0	0.156382	0	0	0	0	0.0120294	0.0360881	0	0	0	0	0	0	0	TACCAGCACCCCGAGTGGTCGGGACGATTATTGGGCCTAAAGCATCCGTAGCCGGTTCTGCAAGTCTTCCGTTAAATCCAGCTGCTTAACAGATGGGCTGCGGgggATACTACAGAGCTAGGAGGCGGGAGAGGCAAGCGGTACTCAGTGGGTAGGGGTAAAATCCGTTGATCCATTGAAGACCACCAGTGGCGAAGGCGGCTTGCCAGAACGCACTCGACGGTGAGGGATGAAAGCTGGgggAGCAAACCGGATTAGATACCCGGGTAGTCCCAGCTGTAAACGATGCAGACTCGGTGATGGATTAGCTTATTGCTAATCCAGTGCCGCAGGGAAACCGTTAAGTCTGCCGCCTGGGGAGTACGGTCGCAAGACTGAAACTTAA
100	Candidatus Nitrososphaera	0	0	0	0.0481174	0.0120294	0	0.0360881	0	0	0	0	0	0.0120294	0.0120294	0.144352	0.120294	0.0240587	0.0120294	0	0	0.336822	0.0601468	0.0240587	0.204499	0.0842055	0	TACCAGCTCCTCGAGTGGTCGGGGCGATTATTGGGCCTAAAGCATCCGTAGCCGGTTCCGTAGGTCTCCTGCAAAATCCAGTCGCTCAACGATTGGCCCGCAGGAGATACCGCGGGACTAGGAGGCGGGAGAGGTGGACGGTACTCCACGTGTAGGGGTAAAATCCTTTGATCCGTGGAAGACCACCAGTGGCGAAGGCGGTCCACCAGAACGCGCTCGACGGTGAGGGATGAAAGCTGGgggAGCGAACCGGATTAGATACCCGGGTAGTCCCAGCCGTAAACGATGCGAGCTAGATGATCCAGTCGCAAATCGCGACTGGAGTGTCGCAGGGAAGCCGTTAAGCTCGCCGCCTGGGGAGTACGGTCGCAAGACTGAAACTTAA
104	uncultured Nitrososphaera	0	0	0	0.0240587	0.120294	0	0.0962348	0	0	0	0	0.0240587	0	0	0.19247	0.0120294	0	0	0	0.0120294	0.37291	0.0962348	0	0.19247	0.0842055	0	TACCAGCTCCTCGAGTGGTCGGGGCGATTATTGGGCCTAAAGCATCCGTAGCCGGTTCCGTAGGTCCTCTGTTAAATCCAACCGCTTAACGGTTGACCTGCAGAGGATACCGCGGGACTAGGAGGCGGGAGAGGCGGACGGTACTCCGCGTGTAGGGGTAAAATCCTTTGATCCGCGGAAGACCACCAGTGGCGAAGGCGGTCCGCCAGAACGCGCTCGACGGTGAGGGATGAAAGCTGGgggAGCGAACCGGATTAGATACCCGGGTAGTCCCAGCCGTAAACGATGCTAGCTAGATGATTCATTCGCAAGTCGCGAATGAAGTGTCGCAGGGAAGCCGTTAAGCTAGCCGCCTGGGGAGTACGGTCGCAAGACTGAAACTTAA
1707	uncultured Nitrososphaera	0.0120294	0.156382	0	0.0120294	0.0601468	0.0481174	0.0240587	0.264646	0	0.0120294	0.0120294	0.0721761	0.0120294	0.0721761	0.168411	0.108264	0.0240587	0.0601468	0.0601468	0.0601468	0	0.0842055	0.0601468	0	0.0360881	0	TACCCGCAGCACAAGTGGTGGTCATTATTATTGGGCCTAAAGCATCCGTAGCCGGCCTTACAAGTCCTCCGTTAAATCCAGCTGCTCAACAGATGGGCTGCGGAGGATACTATAAGACTAGGAGGTAGGAGAGGCAAGCGGTACTCAGTGGGTAGGGGTAAAATCCGTTGATCCATTGAAGACCACCAGTGGCGAAGGCGGCTTGCCAGAATGCGCTCGACGGTGAGGGATGAAAGCTGGgggAGCAAACCGGATTAGATACCCGGGTAGTCCCAGCTGTAAACGATGCAGACTCGGTGATGGACTAGCTTTATGCTGGTCCAGTGCCGCAGGGAAGCCGTTAAGTCTGCCGCCTGGGTAGTACGGTCGCAAGACTGAAACTTAA
29	Nitrososphaera	0	0	0	0.120294	0.168411	1.20294	0.312763	0	0.0120294	0	0	0.0120294	0	0.0721761	0.0120294	0	0	0.0120294	0.0120294	0.0120294	1.55179	0	0	0.589438	0.0962348	0	TACCAGCACCCCGAGTGGTCGGGACGATTATTGGGCCTAAAGCATCCGTAGCCGGTCATGCAAGTCTTCCGTTAAATCCAGCCGCTCAACGGTTGGGCTGCGGAGGATACTACGTGGCTAGGAGGCGGGAGAGGCAAGCGGTACTCAGTGGGTAGGGGTAAAATCCTTTGATCCATTGAAGACCACCAGTGGCGAAGGCGGCTTGCCAGAACGCGCTCGACGGTGAGGGATGAAAGCTGGgggAGCAAACCGGATTAGATACCCGGGTAGTCCCAGCTGTAAACGATGCAGACTCGGTGATGGGATGGCCTCGAGCTATCCCAGTGCCGCAGGGAAGCCGTTAAGTCTGCCGCCTGGGGAGTACGGTCGCAAGACTGAAACTTAA
20	Nitrososphaera	0	0	0	0	0.0120294	5.08842	0.0120294	0	0	0	0	0.108264	0.0360881	0.577409	0.324792	0.962348	0.300734	0	0	0.0120294	0	0	0.0601468	0.0120294	0	0.0120294	TACCAGCACCCCGAGTGGTCGGGACGATTATTGGGCCTAAAGCATCCGTAGCCGGTCCAGCAAGTCCTCCGTTAAATCCACCTGCTTAACAGATGGGCTGCGGgggATACTACTGGGCTAGGAGGCGGGAGAGGCAAGCGGTACTCAGTGGGTAGGGGTAAAATCCTCTGATCCACTGAAGACCACCAGTGGCGAAGGCGGCTTGCCAGAACGCGCTCGACGGTGAGGGATGAAAGCTGGgggAGCAAACCGGATTAGATACCCGGGTAGTCCCAGCCGTAAACGATGCAGACTCGGTGATGGGCTGACTTTATGTCAGCCCAGTGCCGCAGGGAAGCCGTTAAGTCTGCCGCCTGGGGAGTACGGTCGCAAGACTGAAACTTAA
18	uncultured Nitrososphaera	0	0	0.108264	0.0120294	0.0120294	0	0	0	0.144352	0.0601468	0.0120294	0.0842055	0.0120294	0.0120294	0.541321	1.37135	0	0.457115	2.79081	1.04655	0.974377	0.276675	0	1.3112	0.73379	0.0120294	TACCAGCACCCCGAGTGGTCGGGACGATTATTGGGCCTAAAGCATCCGTAGCCGGTCCCACAAGTCCTCCGTTAAATCCAACTGCTTAACAGATGGGCCGCGGAGGATACTATGGGGCTAGGAGGCAGGAGAGGCAAGCGGTACTCAGTGGGTAGGGGTAAAATCCGTTGATCCACTGAAGACCACCAGTGGCGAAGGCGGCTTGCCAGAATGCGCTCGACGGTGAGGGATGAAAGCTGGgggAGCAAACCGGATTAGATACCCGGGTAGTCCCAGCCGTAAACGATGCAGACTCGGTGATGGACTGGCCTTGCGCTAGTCCAGTGCCGCAGGGAAGCCGTTAAGTCTGCCGCCTGGGTAGTACGGTCGCAAGACTGAAACTTAAA
13	Nitrosopumilus	5.36509	0	7.77096	0.56538	0	0	0	0.0240587	0	0.0360881	0	0.0120294	0.0360881	0	0	0	0	0	0.0721761	0	0	0	0	0	0	0	AACCAGCACCTCGAGTGGTCAGGAGGTTTATTGGGCCTAAAGCATCCGTAGCCGGTTGTTTAAGTTTTCGGTTAAATCTATGCGCTTAACGTATAGGCTGCCGAAAATACTGGACAGCTAGGGAGTGGGAGAGGTACACGGTACTCAATAGGAAGGGGTAAAATCCTTTGATCTGTTGATGACCACCTGTGGCGAAGGCGGTGTACCAGAACACGTTCGACGGTGAGGGATGAAAGCTGGgggAGCAAACCGGATTAGATACCCGGGTAGTCCCAGCTGTAAACGATGCAAACTCGGTGATGCATTGGCTTGTGGCCAATGCAGTGCCGCAGGGAAGCCGTTAAGTTTGCCGCCTGGGAAGTACGTACGCAAGTATGAAACTTAAA
39	Nitrososphaera	0.0120294	0.0360881	0	0.348851	0.0240587	0.457115	0.120294	0.0481174	0.0240587	0	0.0842055	0.0120294	0.0842055	0.0601468	0.0962348	0.0842055	0.0601468	0.108264	0.0360881	0.0721761	7.67473	0.481174	0.0601468	3.65692	0.589438	0.0962348	TACCAGCACCCCGAGTGGTCGGGACGATTATTGGGCCTAAAGCATCCGTAGCCGGTTCTGCAAGTCTTCCGTTAAATCCAGCCGCTCAACGGATGGGCCGCGGAGGATACTATAGGACTAGGAGGCGGGAGAGGCAAGCGGTACTCAGTGGGTAGGGGTAAAATCCTTTGATCCATTGAAGACCACCAGTGGCGAAGGCGGCTTGCCAGAACGCGCTCGACGGTGAGGGATGAAAGCTGGgggAGCAAACCGGATTAGATACCCGGGTAGTCCCAGCTGTAAACGATGCAGACTCGGTGATGGGCTAGCCTTGTGCCAGCCCAGTGCCGCAGGGAAGCCGTTAAGTCTGCCGCCTGGGGAGTACGGTCGCAAGACTGAAACTTAA
16	uncultured Nitrososphaera	1.8044	0.108264	1.43149	0.0601468	0.0360881	0.0962348	0	0.0842055	3.29604	0.661614	0.19247	0.168411	2.74269	0.264646	0.55335	0.505233	0.408998	1.52773	8.54084	1.05858	0.0360881	0.0240587	0	0.144352	0.0842055	0.0240587	TACCAGCACCCCGAGTGGTCGGGACGATTATTGGGCCTAAAGCATCCGTAGCCGGTCCTGCAAGTCCTCCGTTAAATCCACCCGCTCAACGGTTGGGCCGCGGgggATACTACAGGGCTAGGAGGCGGGAGAGGCAAGCGGTACTCGATGGGTAGGGGTAAAATCCACTGATCCATTGAAGACCACCAGTGGCGAAGGCGGCTTGCCAGAACGCGCTCGACGGTGAGGGATGAAAGCTGGgggAGCAAACCGGATTAGATACCCGGGTAGTCCCAGCTGTAAACGATGCAGACTCGGTGATGGGCTGGCTTCGTGCCAACCCGGTGCCGCAGGGAAGCCGTTAAGTCTACCGCCTGGGGAGTACGGTCGCAAGACTGAAACTTAA
8	Nitrososphaera	0.0360881	0.168411	0	0.842055	0.649585	0.0601468	1.1067	0.144352	0	0	0.0120294	0.805967	0.613497	1.16685	3.80128	2.26152	0.0601468	2.11717	2.03296	2.95922	5.06436	2.1292	0.132323	4.05389	5.78612	0.144352	TACCAGCACCCCGAGTGGTCGGGACGATTATTGGGCCTAAAGCATCCGTAGCCGGCCCTGCAAGTCTTCCGTTAAATCCATCCGCTCAACGGATGGGCCGCGGGAGATACTACAGGGCTAGGAGGCGGGAGAGGCAAGCGGTACTCAGTGGGTAGGGGTAAAATCCTCTGATCCACTGAAGACCACCAGTGGCGAAGGCGGCTTGCCAGAACGCGCTCGACGGTGAGGGATGAAAGCTGGgggAGCAAACCGGATTAGATACCCGGGTAGTCCCAGCTGTAAACGATGCAGACTCGGTGATGGGCTGGCCTAGTGCTAGCCCAGTGCCGCAGGGAAGCCGTTAAGTCTGCCGCCTGGGGAGTACGGTCGCAAGACTGAAACTTAAA
15	Nitrososphaera	0.312763	3.33213	0.0481174	2.99531	12.9556	2.06905	6.47179	4.92	0.0721761	0.0120294	0.216528	4.59521	0.144352	0.649585	0.685673	0.396969	0.0842055	0.481174	0.0240587	0.0240587	0.817996	3.58475	0.144352	0.493203	0.0721761	0.37291	TACCAGCACCCCGAGTGGTCGGGACGATTATTGGGCCTAAAGCATCCGTAGCCGGTCCTGCAAGTCTTCCGTTAAATCCAGCTGCTCAACAGATGGGCTGCGGAGGATACTACAGGGCTAGGAGGCGGGAGAGGCAAGCGGTACTTTATGGGTAGGGGTAAAATCCGTTGATCCATAGAAGACCACCAGTGGCGAAGGCGGCTTGCCAGAACGCGCTCGACGGTGAGGGATGAAAGCTGGgggAGCAAACCGGATTAGATACCCGGGTAGTCCCAGCTGTAAACGATGCAGACTCGGTGATGGGTTGGCTTCGTGCCAACCCAGTGCCGCAGGGAAGCCGTTAAGTCTGCCGCCTGGGGAGTACGGTCGCAAGACTGAAACTTAA
9	uncultured Nitrososphaera	1.45555	2.92313	0.613497	0.661614	0.288704	0.938289	0.252616	1.11873	1.49164	1.44352	4.27042	0.421027	5.75003	1.56382	0.613497	1.19091	3.64489	5.81018	0.132323	1.69614	0.0481174	0.986407	6.4357	0.481174	0.276675	10.7302	TACCAGCACCCCGAGTTGTCGGGACGATTATTGGGCCTAAAGCATCCGTAGCCTGTTCTACAAGTCCTCCGTTAAATCCACCTGCTCAACAGATGGGCTGCGGgggATACTATAGGGCTAGGAGGCGGGAGAGGCAAACGGTACTCAGTGGGTAGGGGTAAAATCCATTGATCTACTGAAGACCACCAGTGGCGAAGGCGGTTTGCCAGAACGCGCTCGACGGTGAGGGATGAAAGCTGGgggAGCAAACCGGATTAGATACCCGGGTAGTCCCAGCTGTAAACGATGCAGACTCGGTGATGGGTTGGCTTCGCGCCAACCCAGTGCCGCAGGGAAGCCGTTAAGTCTGCCGCCTGGGGAGTACGGTCGCAAGACTGAAACTTAAA
1354	uncultured Nitrososphaera	4.72754	6.147	1.52773	1.91267	0.55335	2.58631	0.156382	3.15169	7.20558	6.97702	17.8275	0.938289	7.34993	1.91267	0.842055	2.92313	1.34729	0.144352	0.637556	0.962348	0.0120294	0.613497	4.12607	1.02249	0.0120294	0.805967	TACCAGTACCCCGAGTTGTCGGGACGATTATTGGGCCTAAAGCATCCGTAGCCTGTTCTGCAAGTCCTCCGTTAAATCCACCTGCTTAACGGTTGGGCTGCGGAGGATACCGCAGAGCTAGGAGGCGGGAGAGGCAAACGGTACTCAGTGGGTAGGGGTAAAATCCATTGATCTACTGAAGACCACCAGTGGCGAAGGCGGTTTGCCAGAACGCGCTCGACGGTGAGGGATGAAAGCTGGgggAGCAAACCGGATTAGATACCCGGGTAGTCCCAGCTGTAAACGATGCAGACTCGGTGATGGGTTGGCCTCGAGCCAACCCAGTGCCGCAGGGAAGCCGTTAAGTCTGCCGCCTGGGGAGTACGGTCGCAAGACTGAAACTTAA
267	Nitrososphaera gargensis	2.53819	3.15169	6.20715	3.62083	4.52304	3.99374	1.96078	5.22074	2.05702	1.22699	1.05858	4.39071	3.28401	2.95922	2.59834	3.64489	4.72754	3.62083	1.23902	3.01937	5.0403	5.31697	3.40431	6.25526	3.07951	2.63443	TACCAGCACCCCGAGTGGTCGGGACGATTATTGGGCCTAAAGCATCCGTAGCTTGTTCTGCAAGTCCTCCGTTAAATCCACCTGCTCAACAGTTGGGCTGCGGAGGATACTACAGGGCTAGGAGGCGGGAGAGGCAAGCGGTACTCAGTGGGTAGGGGTAAAATCCTCTGATCCACTGAAGACCACCAGTGGCGAAGGCGGCTTGCCAGAACGCGCTCGACAGTGAGGGATGAAAGCTGGgggAGCAAACCGGATTAGATACCCGGGTAGTCCCAGCTGTAAACGATGCAGACTCGGTGATGGGTTGGCTTTGCGCCAACCCAGTGCCGCAGGGAAGCCGTTAAGTCTGCCGCCTGGGGAGTACGGTCGCAAGACTGAAACTTAA
7	Nitrososphaera	7.15746	4.54709	5.72597	0.469145	0.721761	2.9111	0.264646	3.82533	17.7914	21.1957	14.0984	1.7202	4.77565	4.55912	1.27511	0.336822	0.817996	4.6313	10.4776	1.03452	0	0.216528	1.58787	0.0240587	0.0601468	0.457115	TACCAGCACCCCGAGTGGTCGGGACGATTATTGGGCCTAAAGCATCCGTAGCCGGTCTTGCAAGTCTTCCGTTAAATCCACCTGCTTAACAGATGGGCTGCGGAAGATACTACAAGACTAGGAGGCGGGAGAGGCAAGCGGTACTCAGTGGGTAGGGGTAAAATCCTCTGATCCATTGAAGACCACCAGTGGCGAAGGCGGCTTGCCAGAACGCGCTCGACGGTGAGGGATGAAAGCTGGgggAGCAAACCGGATTAGATACCCGGGTAGTCCCAGCTGTAAACGATGCAGACTCGGTGATGGGCCGGCTTCATGCCGGCTCAGTGCCGCAGGGAAGCCGTTAAGTCTGCCGCCTGGGGAGTACGGTCGCAAGACTGAAACTTAAA
5	Nitrososphaera	4.39071	5.56959	1.91267	9.53928	2.57428	1.94875	2.85096	7.92734	2.04499	1.15482	2.59834	7.01311	4.61927	9.00998	6.32744	7.79502	6.556	4.4268	5.55756	8.26416	7.30182	9.03404	8.22808	8.45663	5.6538	5.76206	TACCAGCACCCCGAGTGGTCGGGACGATTATTGGGCCTAAAGCATCCGTAGCCGGTTCTGCAAGTCCcccGTTAAATCCAGCTGCTCAACAGATGGGCCGCGGAGGATACTACAGAGCTAGGAGGCAGGAGAGGCAAGCGGTACTCAGTGGGTAGGGGTAAAATCCGTTGATCCATTGAAGACCACCAGTGGCGAAGGCGGCTTGCCAGAATGCGCTCGACGGTGAGGGATGAAAGCTGGgggAGCAAACCGGATTAGATACCCGGGTAGTCCCAGCCGTAAACGATGCAGACTCGGTGATGGGTTGGCTTCGCGCTAACCCAGTGCCGCAGGGAAGCCGTTAAGTCTGCCGCCTGGGTAGTACGGTCGCAAGACTGAAACTTAAA
1120	Nitrososphaera	0.168411	1.27511	0.73379	12.4744	9.73175	7.60255	11.1392	1.81643	0.132323	0.0240587	1.82846	10.9227	2.08108	5.58162	11.4159	9.49116	8.50475	2.92313	0.493203	7.37399	12.9556	10.6219	5.52147	9.49116	6.39962	1.27511	TACCAGCACCCCGAGTGGTCGGGACGATTATTGGGCCTAAAGCATCCGTAGCCGGTCCTACAAGTCTTCCGTTAAATCCACCTGCTCAACAGATGGGCTGCGGAAGATACTATAGGGCTAGGAGGCGGGAGAGGCAAGCGGTACTCAGTGGGTAGGGGTAAAATCCTCTGATCCATTGAAGACCACCAGTGGCGAAGGCGGCTTGCCAGAACGCGCTCGACGGTGAGGGATGAAAGCTGGgggAGCAAACCGGATTAGATACCCGGGTAGTCCCAGCTGTAAACGATGCAGACTCGGTGATGAGTTGGCTATATGCCATCTCAGTGCCGCAGGGAAGCCGTTAAGTTTGCCGCCTGGGGAGTACGGTCGCAAGACTGAAACTTAA
3	Nitrosotalea devanaterra	4.47492	9.76783	8.81751	9.1784	34.1273	20.6905	35.9678	5.88235	1.17888	0.0962348	0	10.3573	0.216528	6.97702	7.98749	0.781908	2.14122	0.168411	0.0120294	0.998436	0.649585	1.33526	0.757849	0.0120294	0.132323	0	TACCAGCACCTCGAGTGGTCAGGACGTTTATTGGGCCTAAAGCATCCGTAGCCGGCTTTGCAAGTCTTCGGTTAAATCCACCTGCTCAACAGATGGGCTGCTGGAGATACTACAAAGCTAGGGAGTGGGAGAGGCAGACGGTATTCAGTGGGTAGGGGTAAAATCCTCTGATCCATTGAGGACCACCAGTGGCGAAGGCGGTCTGCCAGAACACGTTCGACGGTGAGGGATGAAAGCTGGgggAGCAAACCGGATTAGATACCCGGGTAGTCCCAGCTGTAAACGATGCAAACTCGGTGATGCATTGGCTTATGGCCAATGCAGTGCCGCAGGGAAGCCGTTAAGTTTGCCGCCTGGGAAGTACGGACGCAAGTCTGAAACTTAAA
6	uncultured Nitrososphaera	17.7433	8.09575	27.5232	1.03452	0.108264	0.721761	0.0601468	0.890172	22.6994	33.598	18.453	0.360881	15.987	1.79237	0.92626	0.805967	1.41946	6.18309	10.4174	1.22699	0.0481174	0.108264	2.79081	0.685673	0.18044	3.96969	TACCAGCACCCCGAGTGGTCGGGACGATTATTGGGCCTAAAGCATCCGTAGCCGGTTCTACAAGTCTTCCGTTAAATCCACCTGCTTAACAGATGGGCTGCGGAGGATACTATGGAGCTAGGAGGCGGGAGAGGCAAGCGGTACTTAGTGGGTAGGGGTAAAATCCGTTGATCCATTGAAGACCACCAGTGGCGAAGGCGGCTTGCCAGAACGCACTCGACGGTGAGGGATGAAAGCTGGgggAGCAAACCGGATTAGATACCCGGGTAGTCCCAGCTGTAAACGATGCAGACTCGGTGATGAATAGGCTTCGTGCCTATTCAGTGCCGCAGGGAAGCCGTTAAGTCTGCCGCCTGGGGAGTACGGTCGCAAGACTGAAACTTAAA
4	uncultured Nitrososphaera	10.8625	18.7898	1.90064	29.8689	4.49898	7.83111	3.01937	17.3343	7.02514	5.20871	16.2998	13.4127	12.8594	15.8667	6.556	6.37556	28.3652	10.0084	3.86142	10.9828	2.87502	15.4818	29.6524	12.1376	7.13341	31.4928	TACCAGCACCCCGAGTGGTCGGGACGATTATTGGGCCTAAAGCATCCGTAGCCGGTACTGCAAGTCTTCCGTTAAATCCACCTGCTCAACAGTTGGGCTGCGGgggATACTACAGCGCTAGGAGGCGGGAGAGGCAAGCGGTACTTAATGGGTAGGGGTAAAATCCACTGATCCATTGAAGACCACCAGTGGCGAAGGCGGCTTGCCAGAACGCGCTCGACGGTGAGGGATGAAAGCTGGgggAGCAAACCGGATTAGATACCCGGGTAGTCCCAGCTGTAAACGATGCAGACTCGGTGATGGGCTGGCCTTGTGCCAACCCAGTGCCGCAGGGAAGCCGTTAAGTCTGCCGCCTGGGGAGTACGGTCGCAAGACTGAAACTTAAA
2	uncultured Nitrososphaera	15.4938	4.2223	6.33947	11.067	12.1737	24.0467	26.2721	8.98593	1.97281	3.78925	7.8672	19.9567	15.3134	10.67	14.4593	15.7464	21.1476	8.8536	7.7469	14.9525	27.9562	14.2788	9.20245	21.9415	13.3766	12.4504	TACCAGCACCCCGAGTGGTCGGGACGTTTATTGGGCCTAAAGCATCCGTAGCCGGTTCTACAAGTCTTCCGTTAAATCCACCTGCTTAACAGATGGGCTGCGGAAGATACTATAGAGCTAGGAGGCGGGAGAGGCAAGCGGTACTCGATGGGTAGGGGTAAAATCCGTTGATCCATTGAAGACCACCAGTGGCGAAGGCGGCTTGCCAGAACGCGCTCGACGGTGAGGGATGAAAGCTGGgggAGCAAACCGGATTAGATACCCGGGTAGTCCCAGCTGTAAACGATGCAGACTCGGTGATGAGTTGGCTTCTTGCCAACTCAGTGCCGCAGGGAAGCCGTTAAGTTTGCCGCCTGGGGAGTACGGTCGCAAGACTGAAACTTAAA
1	uncultured Nitrososphaera	15.5058	22.2423	14.6397	8.93781	9.21448	8.7694	6.90485	34.2957	28.3772	22.146	12.6188	18.8139	22.7595	30.5786	34.4521	41.7058	17.0215	43.6425	39.1074	37.8203	12.8113	28.5697	23.4813	22.3144	51.1127	26.7292	TACCAGCACCCCGAGTGGTCGGGACGATTATTGGGCCTAAAGCATCCGTAGCCGGCCTTACAAGTCCTCCGTTAAATCCAGCTGCTTAACAGATGGGCTGCGGAGGATACTATAAGACTAGGAGGCAGGAGAGGCAAGCGGTACTCAGTGGGTAGGGGTAAAATCCGTTGATCCATTGAAGACCACCAGTGGCGAAGGCGGCTTGCCAGAATGCGCTCGACGGTGAGGGATGAAAGCTGGgggAGCAAACCGGATTAGATACCCGGGTAGTCCCAGCCGTAAACGATGCAGACTCGGTGATGGACTAGCTTTATGCTGGTCCAGTGCCGCAGGGAAGCCGTTAAGTCTGCCGCCTGGGTAGTACGGTCGCAAGACTGAAACTTAAA
